# Supplementary material for: Memristor-based analogue computing for brain-inspired sound localization with in situ training
Source: Nat Commun. 2022 Apr 19;13:2026. doi: 10.1038/s41467-022-29712-8 (PMC9018844; doi:10.1038/s41467-022-29712-8)
Supplement: Supplementary file 3 — Source data [file 41467_2022_29712_MOESM3_ESM.zip]

Archive with 8 entries (6 files):
- Source Data for Fig2-4/Fig2.xlsx
- Source Data for Fig2-4/Fig3.xlsx
- Source Data for Fig2-4/Fig4.xlsx
- Source file of Fig1a-d,Fig2a/
- Source file of Fig1a-d,Fig2a/Fig1a-c.pptx
- Source file of Fig1a-d,Fig2a/Fig1d.ai
- Source file of Fig1a-d,Fig2a/Fig2a-memristor stack structure.max
- Source Data for Fig2-4/
