# Supplementary material for: Memristor-based analogue computing for brain-inspired sound localization with in situ training
Source: Nat Commun. 2022 Apr 19;13:2026. doi: 10.1038/s41467-022-29712-8 (PMC9018844; doi:10.1038/s41467-022-29712-8)
Supplement: Supplementary file 3 — Source data [file 41467_2022_29712_MOESM3_ESM.zip › Source Data for Fig2-4/Fig2.xlsx]

## Sheet: fig2b
Target Conductance(μS)	Current after programming(uA)	Ideal current(uA)
4	556	600
4.08571	631	612.857
4.17143	569	625.714
4.25714	631	638.571
4.34286	181	651.429
4.42857	972	664.286
4.51429	690	677.143
4.6	699	690
4.68571	936	702.857
4.77143	765	715.714
4.85714	784	728.571
4.94286	476	741.429
5.02857	707	754.286
5.11429	772	767.143
5.2	769	780
5.28571	862	792.857
5.37143	724	805.714
5.45714	1547	818.571
5.54286	1033	831.429
5.62857	943	844.286
5.71429	808	857.143
5.8	1300	870
5.88571	785	882.857
5.97143	2455	895.714
6.05714	499	908.571
6.14286	1082	921.429
6.22857	1578	934.286
6.31429	912	947.143
6.4	920	960
6.48571	1609	972.857
6.57143	1050	985.714
6.65714	1237	998.571
6.74286	849	1011.43
6.82857	947	1024.29
6.91429	876	1037.14
7	934	1050
7.08571	818	1062.86
7.17143	1820	1075.71
7.25714	1820	1088.57
7.34286	991	1101.43
7.42857	804	1114.29
7.51429	672	1127.14
7.6	797	1140
7.68571	912	1152.86
7.77143	897	1165.71
7.85714	709	1178.57
7.94286	1134	1191.43
8.02857	1038	1204.29
8.11429	1021	1217.14
8.2	1303	1230
8.28571	1941	1242.86
8.37143	1143	1255.71
8.45714	536	1268.57
8.54286	958	1281.43
8.62857	1295	1294.29
8.71429	736	1307.14
8.8	1203	1320
8.88571	1133	1332.86
8.97143	2740	1345.71
9.05714	1552	1358.57
9.14286	2083	1371.43
9.22857	2385	1384.29
9.31429	937	1397.14
9.4	1496	1410
9.48571	1196	1422.86
9.57143	1247	1435.71
9.65714	1730	1448.57
9.74286	1419	1461.43
9.82857	1959	1474.29
9.91429	2033	1487.14
10	1633	1500
10.0857	2155	1512.86
10.1714	674	1525.71
10.2571	1208	1538.57
10.3429	1020	1551.43
10.4286	1576	1564.29
10.5143	2540	1577.14
10.6	1897	1590
10.6857	1339	1602.86
10.7714	1522	1615.71
10.8571	973	1628.57
10.9429	1483	1641.43
11.0286	2608	1654.29
11.1143	1381	1667.14
11.2	1496	1680
11.2857	2023	1692.86
11.3714	1956	1705.71
11.4571	1730	1718.57
11.5429	1171	1731.43
11.6286	1904	1744.29
11.7143	1859	1757.14
11.8	2078	1770
11.8857	1713	1782.86
11.9714	1906	1795.71
12.0571	2470	1808.57
12.1429	1438	1821.43
12.2286	1826	1834.29
12.3143	1680	1847.14
12.4	1790	1860
12.4857	2300	1872.86
12.5714	1499	1885.71
12.6571	1368	1898.57
12.7429	1921	1911.43
12.8286	1898	1924.29
12.9143	1653	1937.14
13	2048	1950
13.0857	1667	1962.86
13.1714	1065	1975.71
13.2571	1805	1988.57
13.3429	2478	2001.43
13.4286	2350	2014.29
13.5143	1858	2027.14
13.6	2803	2040
13.6857	3298	2052.86
13.7714	1968	2065.71
13.8571	1864	2078.57
13.9429	2733	2091.43
14.0286	2203	2104.29
14.1143	1501	2117.14
14.2	2135	2130
14.2857	2045	2142.86
14.3714	1801	2155.71
14.4571	1074	2168.57
14.5429	1800	2181.43
14.6286	2233	2194.29
14.7143	2098	2207.14
14.8	2425	2220
14.8857	2245	2232.86
14.9714	1948	2245.71
15.0571	2423	2258.57
15.1429	2100	2271.43
15.2286	3035	2284.29
15.3143	1121	2297.14
15.4	1324	2310
15.4857	1992	2322.86
15.5714	1758	2335.71
15.6571	2115	2348.57
15.7429	1028	2361.43
15.8286	2613	2374.29
15.9143	1970	2387.14
16	2735	2400
16.0857	1945	2412.86
16.1714	3875	2425.71
16.2571	2408	2438.57
16.3429	2148	2451.43
16.4286	3528	2464.29
16.5143	2573	2477.14
16.6	2018	2490
16.6857	2498	2502.86
16.7714	2540	2515.71
16.8571	2328	2528.57
16.9429	2425	2541.43
17.0286	2408	2554.29
17.1143	3140	2567.14
17.2	2413	2580
17.2857	2118	2592.86
17.3714	3098	2605.71
17.4571	2610	2618.57
17.5429	1487	2631.43
17.6286	2510	2644.29
17.7143	2740	2657.14
17.8	2263	2670
17.8857	2118	2682.86
17.9714	2818	2695.71
18.0571	2680	2708.57
18.1429	3153	2721.43
18.2286	2863	2734.29
18.3143	2510	2747.14
18.4	2223	2760
18.4857	2715	2772.86
18.5714	2615	2785.71
18.6571	3108	2798.57
18.7429	2625	2811.43
18.8286	3210	2824.29
18.9143	3468	2837.14
19	2853	2850
19.0857	3110	2862.86
19.1714	2743	2875.71
19.2571	3343	2888.57
19.3429	3360	2901.43
19.4286	2175	2914.29
19.5143	1725	2927.14
19.6	3013	2940
19.6857	2288	2952.86
19.7714	2678	2965.71
19.8571	2508	2978.57
19.9429	3050	2991.43
20.0286	2805	3004.29
20.1143	1964	3017.14
20.2	2550	3030
20.2857	3023	3042.86
20.3714	2798	3055.71
20.4571	1885	3068.57
20.5429	3123	3081.43
20.6286	2698	3094.29
20.7143	3030	3107.14
20.8	2613	3120
20.8857	1332	3132.86
20.9714	3418	3145.71
21.0571	4175	3158.57
21.1429	3280	3171.43
21.2286	2588	3184.29
21.3143	2200	3197.14
21.4	2715	3210
21.4857	3168	3222.86
21.5714	2440	3235.71
21.6571	2960	3248.57
21.7429	3268	3261.43
21.8286	2293	3274.29
21.9143	3163	3287.14
22	2928	3300
22.0857	3020	3312.86
22.1714	3053	3325.71
22.2571	3398	3338.57
22.3429	1947	3351.43
22.4286	3113	3364.29
22.5143	3298	3377.14
22.6	2978	3390
22.6857	3343	3402.86
22.7714	3298	3415.71
22.8571	3158	3428.57
22.9429	3098	3441.43
23.0286	3373	3454.29
23.1143	3518	3467.14
23.2	3753	3480
23.2857	3155	3492.86
23.3714	3530	3505.71
23.4571	2433	3518.57
23.5429	4178	3531.43
23.6286	2865	3544.29
23.7143	3590	3557.14
23.8	3090	3570
23.8857	3330	3582.86
23.9714	2993	3595.71
24.0571	2450	3608.57
24.1429	3063	3621.43
24.2286	3030	3634.29
24.3143	3870	3647.14
24.4	4873	3660
24.4857	2878	3672.86
24.5714	3265	3685.71
24.6571	4365	3698.57
24.7429	2963	3711.43
24.8286	2490	3724.29
24.9143	3835	3737.14
25	3088	3750
25.0857	3653	3762.86
25.1714	3625	3775.71
25.2571	4590	3788.57
25.3429	2885	3801.43
25.4286	3388	3814.29
25.5143	3413	3827.14
25.6	3723	3840
25.6857	3348	3852.86
25.7714	3958	3865.71
25.8571	3143	3878.57
25.9429	3285	3891.43
26.0286	3350	3904.29
26.1143	4498	3917.14
26.2	3890	3930
26.2857	3575	3942.86
26.3714	4570	3955.71
26.4571	3835	3968.57
26.5429	3460	3981.43
26.6286	4283	3994.29
26.7143	4753	4007.14
26.8	3898	4020
26.8857	3270	4032.86
26.9714	3860	4045.71
27.0571	5145	4058.57
27.1429	3640	4071.43
27.2286	3543	4084.29
27.3143	3415	4097.14
27.4	3955	4110
27.4857	4030	4122.86
27.5714	3188	4135.71
27.6571	3398	4148.57
27.7429	4073	4161.43
27.8286	3368	4174.29
27.9143	3683	4187.14
28	3910	4200
28.0857	4313	4212.86
28.1714	4475	4225.71
28.2571	4608	4238.57
28.3429	3948	4251.43
28.4286	4038	4264.29
28.5143	3960	4277.14
28.6	4168	4290
28.6857	4018	4302.86
28.7714	4163	4315.71
28.8571	4103	4328.57
28.9429	4300	4341.43
29.0286	3963	4354.29
29.1143	4473	4367.14
29.2	4335	4380
29.2857	4115	4392.86
29.3714	4895	4405.71
29.4571	4170	4418.57
29.5429	4855	4431.43
29.6286	4840	4444.29
29.7143	4323	4457.14
29.8	4488	4470
29.8857	3795	4482.86
29.9714	3793	4495.71
30.0571	4930	4508.57
30.1429	4348	4521.43
30.2286	4603	4534.29
30.3143	4143	4547.14
30.4	4420	4560
30.4857	3630	4572.86
30.5714	4118	4585.71
30.6571	3895	4598.57
30.7429	4883	4611.43
30.8286	4535	4624.29
30.9143	4483	4637.14
31	4293	4650
31.0857	4438	4662.86
31.1714	4645	4675.71
31.2571	5060	4688.57
31.3429	4380	4701.43
31.4286	4448	4714.29
31.5143	4130	4727.14
31.6	4700	4740
31.6857	5278	4752.86
31.7714	4670	4765.71
31.8571	4930	4778.57
31.9429	4855	4791.43
32.0286	4703	4804.29
32.1143	3850	4817.14
32.2	5493	4830
32.2857	3628	4842.86
32.3714	4305	4855.71
32.4571	5070	4868.57
32.5429	4530	4881.43
32.6286	5308	4894.29
32.7143	4025	4907.14
32.8	4328	4920
32.8857	4255	4932.86
32.9714	4588	4945.71
33.0571	4573	4958.57
33.1429	4155	4971.43
33.2286	4475	4984.29
33.3143	4703	4997.14
33.4	5148	5010
33.4857	4695	5022.86
33.5714	5170	5035.71
33.6571	4885	5048.57
33.7429	4765	5061.43
33.8286	4718	5074.29
33.9143	4588	5087.14
34	4510	5100
34.0857	4018	5112.86
34.1714	5255	5125.71
34.2571	4750	5138.57
34.3429	3680	5151.43
34.4286	5083	5164.29
34.5143	4410	5177.14
34.6	4715	5190
34.6857	5170	5202.86
34.7714	5295	5215.71
34.8571	5513	5228.57
34.9429	5075	5241.43
35.0286	4428	5254.29
35.1143	5413	5267.14
35.2	4778	5280
35.2857	4640	5292.86
35.3714	4900	5305.71
35.4571	5275	5318.57
35.5429	4083	5331.43
35.6286	4783	5344.29
35.7143	5525	5357.14
35.8	5495	5370
35.8857	5528	5382.86
35.9714	4638	5395.71
36.0571	5255	5408.57
36.1429	4978	5421.43
36.2286	5630	5434.29
36.3143	4493	5447.14
36.4	5250	5460
36.4857	4658	5472.86
36.5714	4878	5485.71
36.6571	5633	5498.57
36.7429	5455	5511.43
36.8286	5518	5524.29
36.9143	4463	5537.14
37	5690	5550
37.0857	5700	5562.86
37.1714	5378	5575.71
37.2571	5518	5588.57
37.3429	5340	5601.43
37.4286	5528	5614.29
37.5143	5450	5627.14
37.6	5818	5640
37.6857	5100	5652.86
37.7714	5673	5665.71
37.8571	5928	5678.57
37.9429	5790	5691.43
38.0286	5570	5704.29
38.1143	5568	5717.14
38.2	5830	5730
38.2857	5028	5742.86
38.3714	5405	5755.71
38.4571	6050	5768.57
38.5429	5883	5781.43
38.6286	5090	5794.29
38.7143	5820	5807.14
38.8	5760	5820
38.8857	6038	5832.86
38.9714	6018	5845.71
39.0571	5698	5858.57
39.1429	6475	5871.43
39.2286	5513	5884.29
39.3143	5583	5897.14
39.4	4158	5910
39.4857	5593	5922.86
39.5714	6028	5935.71
39.6571	6123	5948.57
39.7429	5873	5961.43
39.8286	6135	5974.29
39.9143	5343	5987.14

## Sheet: fig2c
Pulse number	Conductance(μS)
1	4.34667
2	8.94
3	7.66
4	7.38
5	6.57333
6	7.1
7	7.08667
8	6.92
9	8.36667
10	23.8
11	14.8667
12	31.2667
13	30.82
14	29.6
15	32.3
16	33.9667
17	30.4667
18	26.0867
19	33.6
20	34.9667
21	35.0333
22	32.42
23	34.7867
24	32.4667
25	28.9867
26	34.9333
27	37.12
28	35.6667
29	28.8
30	33.2
31	38.8
32	28.2667
33	30.9667
34	31.3533
35	30.1667
36	31.52
37	31.92
38	32.7533
39	30.9333
40	34.4667
41	36.1667
42	35.1533
43	40.4867
44	39.8
45	34.72
46	34.7867
47	39.1533
48	33.4533
49	35.1533
50	36.9667
51	36.2533
52	34.9333
53	38.0333
54	39.32
55	36.8533
56	37.3533
57	39.4667
58	39.42
59	36.3533
60	38.1333
61	37.1
62	32.7667
63	29.3333
64	40.02
65	40.6
66	39.9867
67	34.8333
68	40.12
69	34.9533
70	39.92
71	39.4667
72	37.42
73	42.0867
74	43.9867
75	36.22
76	37.3533
77	34.3533
78	40.1667
79	34.92
80	42.7533
81	39.72
82	40.92
83	34.82
84	41.7867
85	41.3
86	39.1333
87	43.0333
88	40.2
89	36.0533
90	38.92
91	37.3667
92	42.12
93	36.5333
94	38.3867
95	41.02
96	41.92
97	35.6867
98	38.5533
99	38.22
100	34.5533
101	38.6333
102	39.2867
103	40.2667
104	42.2533
105	37.0333
106	42.1667
107	38.4867
108	39.3333
109	39.2
110	41.02
111	37.0533
112	31.3533
113	40.5333
114	42.5867
115	37.2333
116	44.9
117	38.5533
118	37.8533
119	41.1667
120	37.8667
121	35.7
122	35.1533
123	42.8667
124	39.9
125	38.2533
126	30.8667
127	39.2333
128	42.5333
129	37.22
130	37.8667
131	40.8333
132	38.7867
133	40
134	35.9533
135	35.1667
136	35.6667
137	35.6867
138	22.1533
139	27.4333
140	12.5333
141	8.22
142	12.9933
143	17.4667
144	23.9333
145	18.0333
146	13.52
147	12.2267
148	16.7
149	16.0667
150	17.5533
151	30.6867
152	21
153	24.7533
154	21.6667
155	25.6867
156	25.4667
157	19.7867
158	21.92
159	20.7333
160	18.82
161	16.8667
162	18.32
163	21.22
164	18.3867
165	21.1667
166	23.0667
167	19.9333
168	19.3
169	25.5867
170	23.0867
171	19.1667
172	16.0867
173	17.6533
174	16.6333
175	20.1533
176	18.7667
177	21.9667
178	23.8
179	16.2667
180	18.2333
181	21.1667
182	15.5667
183	16.6333
184	23.5
185	19.42
186	17.52
187	25.3
188	17.4533
189	17.6
190	15.22
191	18.7533
192	10.7933
193	21.4
194	20.8667
195	15.9333
196	22.7667
197	21.3867
198	21.4667
199	12.6267
200	21.0333
201	20.0533
202	19.5667
203	14.6867
204	17.7
205	15.5667
206	20.9867
207	14.9533
208	21.1533
209	17.6
210	14.2867
211	19.02
212	17.7867
213	14.5533
214	13.9
215	14.1667
216	14.6867
217	12.8
218	11.9933
219	7.77333
220	10.24
221	11.52
222	13.5867
223	13.7667
224	17.6533
225	19.8867
226	18.12
227	19.1
228	15.9533
229	19.22
230	14.9867
231	10.3133
232	9.29333
233	8.68667
234	8.61333
235	8.70667
236	3.22
237	6.6
238	8.38667
239	9.28667
240	9.62
241	8.66
242	11.1267
243	8.59333
244	16.12
245	8.02
246	11.2133
247	19.12
248	12.64
249	13.3
250	12.94
251	9.58667
252	13.6667
253	11.9333
254	18.6867
255	14.32
256	14.3333
257	16.5667
258	14.5
259	11.8
260	11.4267
261	17.4533
262	16.6867
263	11.14
264	17.0533
265	17.3
266	16.2667
267	14
268	14
269	10.24
270	12.8667
271	12.8867
272	17.82
273	17.5
274	21.3533
275	22.32
276	25.1333
277	24.9667
278	27
279	20.32
280	23.62
281	23.6
282	21.7333
283	24.5
284	21.3667
285	25.9867
286	26.2333
287	26.4333
288	24.9533
289	25.9
290	28.1533
291	26.8867
292	28.32
293	26.3533
294	31.2333
295	27.1
296	27.4
297	28.9533
298	32.7867
299	33.92
300	29.7667
301	30.82
302	30.6667
303	31.5533
304	30.6867
305	31.2867
306	28.5
307	27.4667
308	29.8667
309	31.6533
310	30.62
311	27.2867
312	24.9
313	31.9667
314	30.8667
315	32.22
316	28.3667
317	34.7867
318	36.2333
319	35.2
320	38.3667
321	35.7333
322	37.6333
323	36.5333
324	36.2333
325	37.42
326	31.9533
327	36.1533
328	38.7533
329	31.2333
330	33.6
331	37.92
332	36.4
333	39.22
334	38.9333
335	37.8533
336	40.9
337	43.2
338	39.42
339	40.0867
340	36.92
341	40.42
342	41.7667
343	40.8667
344	37.42
345	38.7
346	38.2533
347	40.4667
348	38.6867
349	39.1667
350	39.9
351	42.1
352	41.1667
353	41.6667
354	35.2667
355	37.8667
356	42.0867
357	34.8867
358	37.8
359	43.7
360	43.3
361	42.32
362	41.1667
363	40.72
364	40.5533
365	41.4533
366	40.3867
367	42.0867
368	39.52
369	44.82
370	44.3667
371	40.8333
372	37.1867
373	45.42
374	42.1667
375	40.72
376	42.5667
377	38.5
378	38.9333
379	33.1333
380	44.72
381	40.7
382	37.3867
383	40.6333
384	46.1667
385	32.72
386	40.5667
387	44.2
388	41.02
389	41.9333
390	43.3667
391	40.9533
392	43.6667
393	38
394	32.4533
395	24.2867
396	32.0867
397	31.62
398	28.32
399	27.0867
400	28.5533
401	21.8667
402	30.2
403	31.12
404	33.0333
405	26.9333
406	29.1667
407	26.9533
408	25.7867
409	27
410	30.0533
411	27.92
412	31.1
413	24.9533
414	22.2
415	21.6
416	26.4533
417	21.9667
418	24.3667
419	22.7
420	21.4667
421	20.9667
422	27.1
423	20.5333
424	25.9
425	23.12
426	16.9
427	21.6533
428	22.7
429	19.2867
430	18.0533
431	12.66
432	19.1
433	8.12667
434	13.8667
435	3.76
436	6.36
437	5.08
438	5.36667
439	6.24667
440	5.46
441	6.16
442	7.11333
443	8.17333
444	4.98667
445	8.94667
446	6.52
447	4.58
448	3.76667
449	3.65333
450	3.7
451	3.83333
452	3.74667
453	4.18667
454	5.04
455	4.00667
456	5.26
457	6.31333
458	8.80667
459	8.1
460	8.61333
461	15.7
462	9.03333
463	8.8
464	8.82
465	8.62667
466	9.18667
467	21.3667
468	11.0667
469	10.1467
470	13.2667
471	16.8667
472	13.9867
473	3.28
474	3.6
475	3.03333
476	3.56667
477	3.50667
478	4.55333
479	4.02
480	6.23333
481	3.04
482	3.60667
483	3.53333
484	6.76667
485	6.69333
486	19.82
487	15.5533
488	7.30667
489	18.1533
490	7.53333
491	2.93333
492	3.62
493	5.98667
494	5.48
495	4.58667
496	10.5867
497	3.13333
498	11.64
499	5.86
500	6.71333
501	9.11333
502	8.6
503	2.96
504	4.02667
505	4.51333
506	2.32667
507	1.84667
508	1.54667
509	1.18
510	1.16
511	1.18
512	2.40667
513	3.01333
514	8.14
515	6.10667
516	2.40667
517	2.82667
518	1.87333
519	2.11333
520	1.99333
521	1.66667
522	25.42
523	29.0867
524	27.72
525	26.9333
526	28.7867
527	25.8
528	22.4667
529	29.8533
530	30.0333
531	24.5333
532	17.7667
533	31.7
534	29.02
535	27.2
536	26.7
537	29.6667
538	31.1333
539	30
540	33.2667
541	34.8867
542	33.2667
543	30.0333
544	34.32
545	30.3
546	32.2533
547	31.2867
548	29.8
549	31.2333
550	33.7867
551	35.12
552	30.8867
553	32.8867
554	34.5
555	36.2667
556	36.1
557	39.4
558	39.1667
559	39.4667
560	32.8
561	37.72
562	36.8
563	35.5333
564	34.72
565	37.0533
566	38.5333
567	32.7867
568	36.4533
569	32.8533
570	37.6667
571	36.0333
572	38.3
573	37.22
574	41
575	41.12
576	32.2333
577	36.2
578	38.7667
579	39.32
580	42.9867
581	44.1333
582	38.7
583	35.8533
584	38.9667
585	42.3867
586	43.2333
587	40.8667
588	42.9867
589	43.4333
590	45.9533
591	41.42
592	46.5867
593	43.7867
594	41.6333
595	44.8
596	41.1333
597	45.6333
598	45.0533
599	44.4333
600	45.6533
601	38.2867
602	45.92
603	40.3867
604	45.8333
605	32.9533
606	42.4
607	39.1867
608	42.1533
609	43.7533
610	35.4667
611	46.3333
612	44.4
613	44.0333
614	41.2867
615	41.1
616	39.8333
617	39.52
618	34.7
619	39.6867
620	39.22
621	45.1867
622	39.2533
623	34.3333
624	38.52
625	43.9867
626	39.0867
627	43.9867
628	47.12
629	38.6
630	47.0333
631	39.72
632	47.3667
633	40.1333
634	45.7867
635	39.62
636	42.8667
637	44.3533
638	44.8
639	41.8
640	45.9333
641	40.4
642	41.1867
643	41.9333
644	43.1867
645	46.8667
646	44.42
647	40.5867
648	45.92
649	44.3867
650	25.2867
651	19.6533
652	24.5867
653	21.5
654	18.6667
655	8.8
656	15.7867
657	21.2
658	26.5667
659	22.1
660	26.9533
661	12.1467
662	20.32
663	17
664	17.1533
665	14.72
666	31.4333
667	29.4333
668	12.8533
669	16.6333
670	26.9
671	25.5867
672	18.9333
673	18.9867
674	24.1867
675	22.2533
676	26.5533
677	22.3533
678	13.3533
679	20.3333
680	17.52
681	21.22
682	15.1867
683	13.2333
684	10.6133
685	7.42667
686	11.2267
687	11.3533
688	11.8333
689	8.68
690	6.91333
691	7.91333
692	7.71333
693	8.98667
694	8.64667
695	11.9067
696	12.76
697	4.57333
698	5.39333
699	8.14667
700	5.01333
701	4.24667
702	9.07333
703	6.81333
704	8.96
705	3.39333
706	4.30667
707	7.58667
708	9.09333
709	16.6667
710	6.36
711	6.43333
712	12.3533
713	12.66
714	6.81333
715	7.5
716	11.76
717	7.41333
718	11.2067
719	12.0267
720	14.4867
721	8.76
722	11.76
723	15.8533
724	7.93333
725	12.1867
726	16.3867
727	12.0333
728	10.54
729	14.5867
730	14.7
731	12.28
732	11.9
733	7.96
734	6.97333
735	12.66
736	12.34
737	9.40667
738	15.3533
739	10.8333
740	14.6867
741	13.3667
742	11.7733
743	10.92
744	15.5667
745	12.3667
746	6.75333
747	8.08
748	8.38
749	11.4467
750	8.3
751	7.42667
752	7.56667
753	5.19333
754	3.76667
755	4.90667
756	8.32667
757	5.75333
758	8.58667
759	12.1867
760	7.14667
761	7.18
762	6.80667
763	5.46
764	5.17333
765	2.42
766	2.54
767	3.5
768	3.33333
769	5.56
770	5.30667
771	4.26667
772	3.84
773	3.23333
774	3.59333
775	5.24
776	9.07333
777	6.38667
778	21.8667
779	27.3333
780	26.82
781	23.2533
782	20.1
783	21.2533
784	22.7533
785	23.4867
786	18.8867
787	23.3333
788	24.6867
789	29.9533
790	24.62
791	27.8
792	26.2667
793	20.8
794	21.1867
795	21.32
796	22.52
797	30
798	28.0333
799	25.42
800	24.32
801	28.3667
802	29.62
803	32.5667
804	29.4333
805	31.0667
806	29.9333
807	28.6333
808	35.1667
809	35.3533
810	34.5333
811	30.8333
812	35.82
813	38.2667
814	40.5667
815	38.9867
816	36.5
817	37.2333
818	37.52
819	37.4867
820	39.3867
821	34.5
822	37
823	34.5
824	33.9867
825	36.02
826	38.9333
827	39.9533
828	42.8333
829	39.42
830	36.6867
831	35.5533
832	37.52
833	39.0667
834	39.1867
835	34.8
836	37.9667
837	41.5533
838	34
839	39.8333
840	38.1533
841	35.0667
842	40.72
843	41.8333
844	40.3867
845	42
846	43.2533
847	41.6333
848	39.7867
849	39.0667
850	40.3
851	35.72
852	42
853	44.22
854	36.42
855	44.92
856	43.7667
857	42.82
858	39.1333
859	38.5667
860	34.1
861	40.4533
862	41.1867
863	39.0667
864	39.4533
865	41.2533
866	43.5867
867	43.4867
868	44.4667
869	43.72
870	42.4533
871	40.92
872	45.1867
873	44.7
874	37.2533
875	42.3
876	36.1667
877	36.4867
878	41.8867
879	42.6333
880	46.62
881	44
882	35.9867
883	35.6667
884	46.7
885	39.8333
886	42.4667
887	45.1333
888	41
889	42.02
890	41.7333
891	41.4533
892	44.72
893	43.0333
894	44.1867
895	36.7333
896	44.5667
897	37.12
898	41.8333
899	41.5333
900	42.82
901	45.4867
902	41.42
903	45.3667
904	40.4533
905	42
906	27.9867
907	33.7667
908	20.5867
909	29.8
910	24.82
911	26.2
912	30.4667
913	25.3533
914	22.8
915	14.5
916	17.5533
917	23.1333
918	23.1667
919	23
920	22.3333
921	17.6
922	27.2667
923	28.6533
924	28.4333
925	21.8867
926	24.6
927	18.4667
928	24.0333
929	17.4333
930	12.36
931	18.4533
932	17.32
933	17.4
934	12.94
935	16.2
936	16.1867
937	12.7733
938	11.2
939	15.0333
940	8.36
941	8.27333
942	8.64
943	7.87333
944	5.31333
945	6.47333
946	5.56
947	8.4
948	5.38
949	5.43333
950	5.7
951	15.8333
952	9.82667
953	14
954	13.4867
955	20.6867
956	20.8533
957	15.1667
958	21.8533
959	10.1667
960	16.7667
961	15.5533
962	17.0333
963	18.2
964	15.82
965	15.8867
966	16.2
967	13.7
968	14.8533
969	18.6667
970	11.4
971	18.9533
972	8.15333
973	9.62667
974	9.81333
975	8.58
976	11.0733
977	18.6333
978	12.3933
979	19.32
980	10.02
981	10.4667
982	9.27333
983	12.94
984	16.3333
985	17.02
986	17.02
987	7.27333
988	7.4
989	13.2667
990	4.58
991	5.52
992	5.66667
993	6.44667
994	3.97333
995	16.1867
996	10.2667
997	22.2533
998	8.52
999	7.33333
1000	5.79333
1001	6.01333
1002	6.02
1003	20.7533
1004	8.87333
1005	10.0067
1006	4.06667
1007	7.18667
1008	10.4067
1009	6.86
1010	4.28
1011	3.08
1012	5.93333
1013	7.52667
1014	4.33333
1015	5.57333
1016	7.26667
1017	7.40667
1018	7.31333
1019	4.78
1020	7.62
1021	8.11333
1022	7.89333
1023	10.08
1024	7.98667
1025	7.34667
1026	7.57333
1027	7.36667
1028	6.66
1029	6.88667
1030	7.15333
1031	5.29333
1032	13.3
1033	13.2533

## Sheet: fig2d
InitialG(uS)	SET:deltaG(uS)	InitialG(uS)	RESET:deltaG(uS)
4	21.12	4	2.27333
4.04286	11.8238	4.04286	0.56381
4.08571	1.31429	4.08571	3.30095
4.12857	39.1581	4.12857	11.5581
4.17143	26.7486	4.17143	-0.164762
4.21429	10.739	4.21429	-1.18095
4.25714	-0.570476	4.25714	5.23619
4.3	13.7	4.3	-0.726667
4.34286	17.7238	4.34286	-3.12286
4.38571	6.75429	4.38571	-0.625714
4.42857	1.1181	4.42857	1.3981
4.47143	19.9819	4.47143	-1.68476
4.51429	8.87238	4.51429	-0.247619
4.55714	0.789524	4.55714	0.0961905
4.6	22.1667	4.6	-3.3
4.64286	13.8905	4.64286	1.42381
4.68571	22.581	4.68571	0.540952
4.72857	23.3248	4.72857	0.938095
4.77143	-1.1781	4.77143	0.201905
4.81429	7.18571	4.81429	3.23238
4.85714	8.45619	4.85714	-0.92381
4.9	8.65333	4.9	1.85333
4.94286	24.5771	4.94286	-0.869524
4.98571	21.281	4.98571	-1.71238
5.02857	3.3981	5.02857	-1.24857
5.07143	3.5819	5.07143	0.375238
5.11429	16.939	5.11429	3.23905
5.15714	14.5429	5.15714	4.43619
5.2	18.5667	5.2	1.39333
5.24286	12.9238	5.24286	8.91048
5.28571	10.2676	5.28571	-0.599048
5.32857	4.60476	5.32857	0.758095
5.37143	21.1486	5.37143	8.21524
5.41429	15.6724	5.41429	-4.47429
5.45714	8.24286	5.45714	0.949524
5.5	12.8333	5.5	0.626667
5.54286	4.59048	5.54286	-0.17619
5.58571	5.03429	5.58571	8.33429
5.62857	14.4381	5.62857	-2.17524
5.67143	31.7486	5.67143	11.6286
5.71429	15.7724	5.71429	-0.280952
5.75714	16.6762	5.75714	-0.737143
5.8	18.7333	5.8	1.1
5.84286	25.9438	5.84286	-0.929524
5.88571	11.4143	5.88571	0.167619
5.92857	7.19143	5.92857	11.2248
5.97143	22.1952	5.97143	-0.244762
6.01429	11.9524	6.01429	-1.47429
6.05714	4.72952	6.05714	-4.35048
6.1	24.1667	6.1	-0.973333
6.14286	6.44381	6.14286	-0.489524
6.18571	4.95429	6.18571	-0.725714
6.22857	10.0714	6.22857	1.7181
6.27143	11.4819	6.27143	0.388571
6.31429	22.919	6.31429	-2.27429
6.35714	18.7429	6.35714	1.41619
6.4	21.4	6.4	-2.52
6.44286	4.28381	6.44286	-0.809524
6.48571	8.64762	6.48571	-3.29905
6.52857	5.6981	6.52857	-2.53524
6.57143	21.9486	6.57143	-3.38476
6.61429	14.8724	6.61429	0.399048
6.65714	-1.33048	6.65714	0.809524
6.7	25.2333	6.7	-0.406667
6.74286	11.0238	6.74286	5.47714
6.78571	5.12095	6.78571	-0.325714
6.82857	10.9248	6.82857	5.7181
6.87143	7.31524	6.87143	6.44857
6.91429	17.319	6.91429	-1.25429
6.95714	19.3429	6.95714	-1.04381
7	20.9333	7	6.25333
7.04286	11.2238	7.04286	5.46381
7.08571	21.5676	7.08571	7.56762
7.12857	14.4381	7.12857	-2.1619
7.17143	28.8819	7.17143	0.775238
7.21429	18.439	7.21429	5.33905
7.25714	14.9962	7.25714	2.40952
7.3	15.5533	7.3	-1.67333
7.34286	18.8438	7.34286	-1.14286
7.38571	16.7676	7.38571	3.41429
7.42857	5.3781	7.42857	2.8181
7.47143	14.4819	7.47143	0.241905
7.51429	8.50571	7.51429	0.879048
7.55714	4.05619	7.55714	9.02952
7.6	9.23333	7.6	-1.65333
7.64286	17.7905	7.64286	5.48381
7.68571	13.3676	7.68571	-4.21238
7.72857	5.1781	7.72857	-0.261905
7.77143	11.5486	7.77143	-4.1581
7.81429	6.47238	7.81429	7.33905
7.85714	1.98952	7.85714	-0.157143
7.9	17.2333	7.9	-1.98667
7.94286	13.3105	7.94286	-4.02286
7.98571	26.481	7.98571	2.73429
8.02857	24.1714	8.02857	-4.21524
8.07143	1.72857	8.07143	0.155238
8.11429	23.519	8.11429	-4.94095
8.15714	2.78952	8.15714	-3.74381
8.2	5.72	8.2	-3.98667
8.24286	13.3238	8.24286	0.210476
8.28571	13.5676	8.28571	3.20762
8.32857	5.6581	8.32857	-0.00190473
8.37143	1.4219	8.37143	-0.311429
8.41429	0.639048	8.41429	-0.0209524
8.45714	2.82286	8.45714	0.222857
8.5	16.12	8.5	0.993333
8.54286	11.8905	8.54286	-6.54952
8.58571	9.43429	8.58571	-5.36571
8.62857	10.6581	8.62857	2.9981
8.67143	35.5152	8.67143	1.54857
8.71429	6.01905	8.71429	10.639
8.75714	18.7962	8.75714	1.92286
8.8	26	8.8	-0.566667
8.84286	27.3105	8.84286	-0.762857
8.88571	15.581	8.88571	-0.265714
8.92857	25.0714	8.92857	-5.40857
8.97143	8.72857	8.97143	-0.138095
9.01429	11.3857	9.01429	-7.93429
9.05714	20.3429	9.05714	-3.23714
9.1	-7.47333	9.1	3.82667
9.14286	9.65714	9.14286	-0.122857
9.18571	3.22762	9.18571	-4.14571
9.22857	14.4048	9.22857	0.938095
9.27143	8.39524	9.27143	0.248571
9.31429	6.88571	9.31429	0.725714
9.35714	6.76286	9.35714	-0.20381
9.4	8.8	9.4	2.93333
9.44286	7.75714	9.44286	-5.35619
9.48571	14.101	9.48571	0.207619
9.52857	19.4248	9.52857	-7.1419
9.57143	21.6486	9.57143	0.768571
9.61429	16.719	9.61429	-2.76762
9.65714	9.62952	9.65714	-1.01714
9.7	18.6667	9.7	-6.78
9.74286	-0.77619	9.74286	2.90381
9.78571	3.26762	9.78571	-7.25238
9.82857	-3.7219	9.82857	5.4581
9.87143	3.6619	9.87143	5.59524
9.91429	0.259048	9.91429	2.48571
9.95714	1.32286	9.95714	1.86952
10	-0.533333	10	-3.13333
10.0429	8.64381	10.0429	-0.45619
10.0857	10.6143	10.0857	-8.35238
10.1286	13.9581	10.1286	0.718095
10.1714	4.19524	10.1714	-3.98476
10.2143	18.0857	10.2143	-6.67429
10.2571	-1.49048	10.2571	7.16286
10.3	13.2667	10.3	1.64667
10.3429	13.1771	10.3429	9.69048
10.3857	12.681	10.3857	8.24762
10.4286	0.704762	10.4286	-4.67524
10.4714	13.5286	10.4714	13.6152
10.5143	15.219	10.5143	-1.81429
10.5571	9.59619	10.5571	-6.91714
10.6	-5.03333	10.6	-0.54
10.6429	2.37714	10.6429	3.41048
10.6857	2.01429	10.6857	1.18762
10.7286	20.3714	10.7286	3.70476
10.7714	-1.88476	10.7714	-1.50476
10.8143	3.88571	10.8143	-8.94762
10.8571	10.2295	10.8571	-6.46381
10.9	18.4	10.9	-2.78667
10.9429	3.39048	10.9429	5.84381
10.9857	22.781	10.9857	-0.972381
11.0286	10.0581	11.0286	-1.04857
11.0714	22.4486	11.0714	1.46857
11.1143	33.1857	11.1143	2.23905
11.1571	12.5429	11.1571	6.29619
11.2	11.4667	11.2	-4.63333
11.2429	13.7771	11.2429	13.2905
11.2857	8.94762	11.2857	-10.8724
11.3286	-2.98857	11.3286	-1.25524
11.3714	12.7619	11.3714	-0.418095
11.4143	17.5724	11.4143	-0.767619
11.4571	-3.43048	11.4571	-4.49714
11.5	15.5	11.5	-2.78
11.5429	14.0905	11.5429	8.82381
11.5857	10.7143	11.5857	-7.86571
11.6286	10.1381	11.6286	-1.64857
11.6714	-4.78476	11.6714	3.21524
11.7143	8.91905	11.7143	-10.2343
11.7571	15.0962	11.7571	-3.03048
11.8	11.1667	11.8	7.56667
11.8429	9.09048	11.8429	15.4438
11.8857	10.701	11.8857	-1.05238
11.9286	-1.70857	11.9286	-3.5019
11.9714	29.9286	11.9714	-2.29143
12.0143	14.419	12.0143	-5.12095
12.0571	7.96286	12.0571	-1.37048
12.1	-0.18	12.1	4.5
12.1429	18.9438	12.1429	-7.68952
12.1857	18.401	12.1857	5.98095
12.2286	18.1914	12.2286	3.4581
12.2714	8.8619	12.2714	7.8819
12.3143	1.33905	12.3143	-3.02095
12.3571	8.66286	12.3571	4.59619
12.4	6.23333	12.4	-4.6
12.4429	7.15714	12.4429	13.3438
12.4857	11.881	12.4857	-4.69905
12.5286	6.7381	12.5286	1.89143
12.5714	9.5619	12.5714	-7.55143
12.6143	8.01905	12.6143	3.58571
12.6571	11.9762	12.6571	-9.87048
12.7	7.83333	12.7	0.266667
12.7429	20.6905	12.7429	-0.67619
12.7857	8.93429	12.7857	-3.90571
12.8286	13.4048	12.8286	-3.07524
12.8714	11.6619	12.8714	-0.651429
12.9143	13.5857	12.9143	0.232381
12.9571	9.07619	12.9571	1.56286
13	-3.23333	13	-2.32
13.0429	17.5105	13.0429	-4.58952
13.0857	16.301	13.0857	-0.219048
13.1286	10.0248	13.1286	-8.2819
13.1714	17.2819	13.1714	-5.55143
13.2143	4.08571	13.2143	-3.35429
13.2571	9.40952	13.2571	-7.77714
13.3	8.46667	13.3	0.82
13.3429	-9.76286	13.3429	7.74381
13.3857	-4.71905	13.3857	0.800952
13.4286	10.1248	13.4286	-3.36857
13.4714	7.09524	13.4714	5.6819
13.5143	7.65238	13.5143	-4.38095
13.5571	10.6095	13.5571	3.10952
13.6	26.9	13.6	-3.9
13.6429	3.99048	13.6429	9.22381
13.6857	3.36762	13.6857	2.88095
13.7286	-8.5819	13.7286	4.30476
13.7714	14.7286	13.7714	7.52857
13.8143	-0.540952	13.8143	-3.84095
13.8571	8.40952	13.8571	-1.97714
13.9	4.13333	13.9	2.96667
13.9429	7.64381	13.9429	-3.84286
13.9857	26.5476	13.9857	5.76762
14.0286	16.9048	14.0286	11.6714
14.0714	9.42857	14.0714	-3.35143
14.1143	-6.53429	14.1143	0.385714
14.1571	9.60952	14.1571	1.82952
14.2	6.42	14.2	3.42
14.2429	11.5238	14.2429	-5.80286
14.2857	26.701	14.2857	-1.02571
14.3286	4.0581	14.3286	-6.3819
14.3714	-1.23143	14.3714	-1.54476
14.4143	4.73905	14.4143	2.75238
14.4571	0.142857	14.4571	-1.15048
14.5	14.2867	14.5	0.12
14.5429	-5.81619	14.5429	2.15714
14.5857	9.98095	14.5857	2.30095
14.6286	7.8581	14.6286	-0.141905
14.6714	10.2286	14.6714	1.01524
14.7143	6.80571	14.7143	-2.48762
14.7571	3.67619	14.7571	4.52952
14.8	2.68667	14.8	-8.52667
14.8429	0.54381	14.8429	5.34381
14.8857	18.2143	14.8857	-4.93905
14.9286	3.37143	14.9286	6.4581
14.9714	10.7819	14.9714	1.11524
15.0143	2.87238	15.0143	5.88571
15.0571	8.20952	15.0571	-2.99714
15.1	3.96667	15.1	-0.813333
15.1429	6.25714	15.1429	-7.90952
15.1857	8.04762	15.1857	0.914286
15.2286	21.7248	15.2286	5.32476
15.2714	-4.1981	15.2714	7.42857
15.3143	9.20571	15.3143	0.139048
15.3571	0.0628571	15.3571	-4.43048
15.4	3.35333	15.4	1.75333
15.4429	13.4571	15.4429	5.64381
15.4857	-3.61905	15.4857	-2.23238
15.5286	10.8581	15.5286	-2.07524
15.5714	5.84857	15.5714	-3.5581
15.6143	2.30571	15.6143	-2.06095
15.6571	5.36286	15.6571	2.54286
15.7	3.9	15.7	-9.24
15.7429	11.7571	15.7429	-1.87619
15.7857	-1.19905	15.7857	-3.41905
15.8286	6.2581	15.8286	-5.1219
15.8714	-0.418095	15.8714	0.561905
15.9143	6.78571	15.9143	0.0723809
15.9571	-2.57048	15.9571	0.242857
16	11.5667	16	-2.88
16.0429	-0.589524	16.0429	-2.14286
16.0857	20.5343	16.0857	1.30095
16.1286	9.00476	16.1286	8.10476
16.1714	11.2286	16.1714	-0.0847619
16.2143	8.20571	16.2143	0.839048
16.2571	17.4095	16.2571	6.30952
16.3	-8.89333	16.3	0.453333
16.3429	2.99048	16.3429	-7.12286
16.3857	6.96762	16.3857	-3.54571
16.4286	5.82476	16.4286	4.50476
16.4714	-5.25143	16.4714	5.41524
16.5143	-3.28095	16.5143	8.43905
16.5571	18.8295	16.5571	-9.95714
16.6	-5.5	16.6	-2.36667
16.6429	15.1905	16.6429	2.19048
16.6857	13.4143	16.6857	-0.719048
16.7286	4.10476	16.7286	4.62476
16.7714	-3.56476	16.7714	-0.251429
16.8143	-1.94762	16.8143	5.10571
16.8571	13.6429	16.8571	-6.32381
16.9	7.13333	16.9	-6.35333
16.9429	-0.242857	16.9429	0.32381
16.9857	-0.619048	16.9857	5.91429
17.0286	19.8914	17.0286	-0.341905
17.0714	13.6486	17.0714	-6.0981
17.1143	-1.86095	17.1143	1.30571
17.1571	3.79619	17.1571	-6.81714
17.2	13.7	17.2	3.33333
17.2429	16.3771	17.2429	6.55714
17.2857	5.43429	17.2857	3.64762
17.3286	7.0581	17.3286	-3.17524
17.3714	7.3619	17.3714	-5.70476
17.4143	7.00571	17.4143	-1.54762
17.4571	-1.50381	17.4571	-0.70381
17.5	3.43333	17.5	-2.74667
17.5429	2.61048	17.5429	-1.78952
17.5857	7.80095	17.5857	-4.11905
17.6286	4.49143	17.6286	-0.275238
17.6714	2.34857	17.6714	4.54857
17.7143	0.652381	17.7143	0.285714
17.7571	12.8762	17.7571	6.40952
17.8	5.72	17.8	-12.1867
17.8429	5.59048	17.8429	-5.08952
17.8857	7.03429	17.8857	-1.26571
17.9286	6.02476	17.9286	2.3381
17.9714	6.2819	17.9714	0.0285714
18.0143	16.939	18.0143	3.51905
18.0571	8.64286	18.0571	0.47619
18.1	4.73333	18.1	-0.613333
18.1429	5.59048	18.1429	2.04381
18.1857	-4.05238	18.1857	-2.08571
18.2286	-1.62857	18.2286	-3.90857
18.2714	-2.7181	18.2714	6.1819
18.3143	11.239	18.3143	-3.68095
18.3571	7.87619	18.3571	0.842857
18.4	1.95333	18.4	-0.746667
18.4429	0.690476	18.4429	0.557143
18.4857	6.16762	18.4857	-6.58571
18.5286	17.5714	18.5286	2.22476
18.5714	-6.67143	18.5714	-2.6381
18.6143	2.41905	18.6143	0.839048
18.6571	10.1429	18.6571	-7.85048
18.7	15.4667	18.7	2.36667
18.7429	25.0238	18.7429	-13.8562
18.7857	6.48095	18.7857	4.28095
18.8286	5.32476	18.8286	-2.8619
18.8714	21.3819	18.8714	-2.58476
18.9143	1.68571	18.9143	1.87238
18.9571	3.24286	18.9571	-8.74381
19	6.38667	19	5.82
19.0429	6.52381	19.0429	-1.67619
19.0857	2.60095	19.0857	-3.66571
19.1286	12.7048	19.1286	-0.908571
19.1714	2.49524	19.1714	1.31524
19.2143	-1.74762	19.2143	-2.08095
19.2571	10.9629	19.2571	5.50952
19.3	3.12	19.3	2.6
19.3429	21.5238	19.3429	-8.26286
19.3857	-9.25238	19.3857	0.780952
19.4286	-0.628571	19.4286	-5.42857
19.4714	2.92857	19.4714	-6.5181
19.5143	2.35238	19.5143	-4.92762
19.5571	-8.60381	19.5571	-9.11714
19.6	2.22	19.6	-1.66667
19.6429	0.52381	19.6429	-0.0761905
19.6857	-1.43238	19.6857	-1.59905
19.7286	11.9714	19.7286	9.3381
19.7714	5.62857	19.7714	-1.17143
19.8143	3.21905	19.8143	-11.4743
19.8571	9.96286	19.8571	1.29619
19.9	5.46667	19.9	-7.82667
19.9429	-1.07619	19.9429	-0.989524
19.9857	-1.28571	19.9857	3.08095
20.0286	-3.50857	20.0286	-0.0285714
20.0714	6.12857	20.0714	2.62857
20.1143	0.205714	20.1143	5.83905
20.1571	-1.17048	20.1571	-0.237143
20.2	9.86667	20.2	3.23333
20.2429	2.72381	20.2429	-1.80952
20.2857	9.81429	20.2857	-5.75238
20.3286	7.52476	20.3286	-2.10857
20.3714	3.0619	20.3714	2.1819
20.4143	4.98571	20.4143	2.01905
20.4571	0.17619	20.4571	1.44286
20.5	5.08667	20.5	-1
20.5429	-1.87619	20.5429	5.02381
20.5857	3.08095	20.5857	-2.28571
20.6286	6.72476	20.6286	-8.17524
20.6714	19.3952	20.6714	6.89524
20.7143	4.73905	20.7143	2.30571
20.7571	11.0295	20.7571	-5.09048
20.8	-2.03333	20.8	-5.93333
20.8429	7.24381	20.8429	0.84381
20.8857	-8.41238	20.8857	-5.09905
20.9286	1.40476	20.9286	5.1581
20.9714	7.61524	20.9714	-6.9181
21.0143	1.51905	21.0143	-2.06095
21.0571	6.07619	21.0571	-3.22381
21.1	1.13333	21.1	9.83333
21.1429	14.8438	21.1429	9.99048
21.1857	9.46762	21.1857	4.01429
21.2286	17.6914	21.2286	-9.4819
21.2714	16.5286	21.2714	1.6819
21.3143	-2.19429	21.3143	-2.79429
21.3571	-8.41048	21.3571	1.44286
21.4	0.166667	21.4	1.02
21.4429	9.14381	21.4429	-0.322857
21.4857	3.44762	21.4857	1.71429
21.5286	-4.77524	21.5286	-15.8486
21.5714	4.42857	21.5714	1.21524
21.6143	-4.86095	21.6143	-2.94762
21.6571	4.60952	21.6571	-11.0905
21.7	-0.646667	21.7	4.5
21.7429	0.510476	21.7429	2.35714
21.7857	2.20095	21.7857	-0.885714
21.8286	2.09143	21.8286	6.77143
21.8714	3.3619	21.8714	-13.2448
21.9143	0.419048	21.9143	-1.92762
21.9571	2.90952	21.9571	-0.770476
22	-3.64667	22	-1.61333
22.0429	-5.14286	22.0429	2.25714
22.0857	-1.75238	22.0857	2.23429
22.1286	-11.8752	22.1286	-5.7419
22.1714	6.54857	22.1714	0.915238
22.2143	1.57238	22.2143	-3.39429
22.2571	-5.23714	22.2571	-1.43714
22.3	-3.33333	22.3	-10.2667
22.3429	-4.92286	22.3429	-4.48952
22.3857	1.01429	22.3857	-1.71905
22.4286	-0.128571	22.4286	1.0581
22.4714	7.01524	22.4714	-14.2181
22.5143	5.01905	22.5143	-7.44762
22.5571	-2.83714	22.5571	-5.73714
22.6	1.23333	22.6	-4.96667
22.6429	-1.65619	22.6429	-1.15619
22.6857	8.71429	22.6857	-1.86571
22.7286	-1.40857	22.7286	-3.99524
22.7714	-4.4181	22.7714	4.41524
22.8143	4.48571	22.8143	-3.41429
22.8571	2.09619	22.8571	5.44286
22.9	-8.8	22.9	-2.9
22.9429	6.62381	22.9429	5.42381
22.9857	-2.83238	22.9857	-1.93238
23.0286	4.2581	23.0286	-3.42857
23.0714	2.94857	23.0714	-2.57143
23.1143	-0.0276191	23.1143	4.41905
23.1571	9.02952	23.1571	3.97619
23.2	1.13333	23.2	1.35333
23.2429	9.47714	23.2429	-5.25619
23.2857	-0.499048	23.2857	-3.28571
23.3286	-6.1419	23.3286	-2.82857
23.3714	-12.7581	23.3714	-4.48476
23.4143	9.91905	23.4143	1.78571
23.4571	-9.03714	23.4571	-4.67048
23.5	6.32	23.5	1.28667
23.5429	-5.95619	23.5429	-4.87619
23.5857	3.60095	23.5857	-1.43238
23.6286	1.32476	23.6286	-4.89524
23.6714	3.1819	23.6714	0.881905
23.7143	-4.69429	23.7143	-2.22762
23.7571	-3.52381	23.7571	-11.5238
23.8	-6.11333	23.8	-0.5
23.8429	-1.15619	23.8429	-3.25619
23.8857	-0.0857143	23.8857	-1.09905
23.9286	0.624762	23.9286	-3.4619
23.9714	13.6152	23.9714	-5.6181
24.0143	2.03905	24.0143	-3.64762
24.0571	-2.20381	24.0571	4.62952
24.1	9.82	24.1	-5.03333
24.1429	1.11048	24.1429	-6.60952
24.1857	-5.36571	24.1857	-9.29905
24.2286	-20.8286	24.2286	0.604762
24.2714	1.39524	24.2714	-0.938095
24.3143	-3.59429	24.3143	0.619048
24.3571	-1.45714	24.3571	-9.05714
24.4	9.12	24.4	1.63333
24.4429	8.82381	24.4429	1.52381
24.4857	-8.59905	24.4857	1.03429
24.5286	-1.82857	24.5286	-4.37524
24.5714	2.69524	24.5714	-6.87143
24.6143	2.93905	24.6143	-14.0543
24.6571	0.842857	24.6571	-8.82381
24.7	1.35333	24.7	-9.36667
24.7429	11.1438	24.7429	-16.8495
24.7857	-2.31905	24.7857	-1.63238
24.8286	-4.60857	24.8286	-11.3419
24.8714	0.948571	24.8714	-11.7714
24.9143	11.539	24.9143	0.719048
24.9571	-0.82381	24.9571	-2.99048
25	-4.98	25	-3.56667
25.0429	0.757143	25.0429	-2.92286
25.0857	-3.86571	25.0857	-6.65238
25.1286	7.22476	25.1286	-2.87524
25.1714	0.395238	25.1714	1.9819
25.2143	-5.09429	25.2143	-2.59429
25.2571	8.07619	25.2571	-1.65714
25.3	-3.71333	25.3	0.186667
25.3429	-3.77619	25.3429	-0.67619
25.3857	1.13429	25.3857	-0.585714
25.4286	-6.57524	25.4286	2.9381
25.4714	-9.18476	25.4714	-0.738095
25.5143	1.28571	25.5143	-11.2476
25.5571	-1.90381	25.5571	-1.05714
25.6	2.48667	25.6	-4.1
25.6429	-6.30952	25.6429	-0.822857
25.6857	1.46762	25.6857	-5.35238
25.7286	-1.62857	25.7286	-0.475238
25.7714	-3.08476	25.7714	-2.98476
25.8143	-3.96095	25.8143	1.77238
25.8571	3.49619	25.8571	1.17619
25.9	4.7	25.9	-2.74667
25.9429	9.87714	25.9429	-13.3429
25.9857	-7.89905	25.9857	-10.819
26.0286	-4.22857	26.0286	-1.5419
26.0714	-7.40476	26.0714	-7.40476
26.1143	-6.58095	26.1143	-2.64762
26.1571	-0.790476	26.1571	-0.990476
26.2	-0.746667	26.2	-0.1
26.2429	1.59048	26.2429	-6.25619
26.2857	10.7476	26.2857	-6.36571
26.3286	-2.3419	26.3286	-9.29524
26.3714	-1.6181	26.3714	-1.7181
26.4143	-0.494286	26.4143	0.319048
26.4571	27.4295	26.4571	-1.93714
26.5	-2.34667	26.5	-4.14667
26.5429	-8.95619	26.5429	2.29048
26.5857	-1.73238	26.5857	-4.08571
26.6286	9.79143	26.6286	3.2381
26.6714	2.11524	26.6714	-8.95143
26.7143	-2.69429	26.7143	-0.780952
26.7571	3.24286	26.7571	-3.39048
26.8	-0.713333	26.8	-1.33333
26.8429	0.32381	26.8429	-0.222857
26.8857	-5.01905	26.8857	-0.519048
26.9286	-15.0486	26.9286	-0.808571
26.9714	-0.884762	26.9714	-2.9381
27.0143	-3.69429	27.0143	2.97238
27.0571	6.86286	27.0571	-7.92381
27.1	1.82	27.1	-4.03333
27.1429	-2.38952	27.1429	-5.15619
27.1857	-2.69905	27.1857	-4.21905
27.2286	-9.47524	27.2286	3.77143
27.2714	-5.48476	27.2714	-4.6381
27.3143	7.15238	27.3143	-1.06095
27.3571	8.19619	27.3571	-0.537143
27.4	-5.53333	27.4	-6.61333
27.4429	-3.77619	27.4429	-9.18952
27.4857	-5.68571	27.4857	-2.81905
27.5286	-1.37524	27.5286	-3.1619
27.5714	-4.90476	27.5714	-4.78476
27.6143	-3.26095	27.6143	-2.32762
27.6571	-7.65714	27.6571	-0.890476
27.7	3.92	27.7	-3.83333
27.7429	-10.8762	27.7429	1.51048
27.7857	-6.73238	27.7857	0.0342857
27.8286	-2.0619	27.8286	-7.22857
27.8714	-0.384762	27.8714	-3.48476
27.9143	2.40571	27.9143	-15.201
27.9571	-8.33714	27.9571	1.26286
28	4.2	28	-16.6267
28.0429	-4.30952	28.0429	-3.28952
28.0857	6.11429	28.0857	-0.832381
28.1286	-7.5619	28.1286	-1.60857
28.1714	-1.97143	28.1714	2.92857
28.2143	-0.447619	28.2143	-2.91429
28.2571	0.0961905	28.2571	1.04286
28.3	3.13333	28.3	-3.4
28.3429	1.22381	28.3429	-6.62286
28.3857	-4.15238	28.3857	-2.86571
28.4286	-8.72857	28.4286	-4.82857
28.4714	4.12857	28.4714	-5.3181
28.5143	-9.76095	28.5143	-1.84762
28.5571	-12.5038	28.5571	-1.99048
28.6	-6.8	28.6	-3.44667
28.6429	-0.842857	28.6429	-3.44286
28.6857	5.98095	28.6857	-7.85238
28.7286	-1.32857	28.7286	-3.3619
28.7714	-0.604762	28.7714	-4.78476
28.8143	2.45238	28.8143	-11.8943
28.8571	2.84286	28.8571	-15.7305
28.9	-0.446667	28.9	-9.13333
28.9429	16.2905	28.9429	-0.87619
28.9857	0.580952	28.9857	1.10095
29.0286	-3.7419	29.0286	-0.0285714
29.0714	-5.1381	29.0714	-1.6181
29.1143	1.77238	29.1143	1.40571
29.1571	-0.157143	29.1571	-1.45714
29.2	-2.14667	29.2	-6.16667
29.2429	0.62381	29.2429	-1.25619
29.2857	-1.71905	29.2857	-6.18571
29.3286	0.538095	29.3286	-4.90857
29.3714	-3.17143	29.3714	-12.0048
29.4143	-0.427619	29.4143	-3.04762
29.4571	-3.62381	29.4571	-2.83714
29.5	-3.93333	29.5	-6.31333
29.5429	1.74381	29.5429	-5.72286
29.5857	2.33429	29.5857	-4.65238
29.6286	-2.17524	29.6286	-2.00857
29.6714	-3.1181	29.6714	1.9619
29.7143	-22.641	29.7143	-4.38095
29.7571	-5.13714	29.7571	-7.17048
29.8	-7.08	29.8	1.25333
29.8429	3.45714	29.8429	-4.18952
29.8857	-1.88571	29.8857	-2.69905
29.9286	-4.5619	29.9286	-1.00857
29.9714	-11.3714	29.9714	-25.6981
30.0143	-3.86095	30.0143	-4.86095
30.0571	2.24286	30.0571	-8.77048
30.1	-2.16667	30.1	0.553333
30.1429	-1.42286	30.1429	2.99048
30.1857	-1.53238	30.1857	-3.55238
30.2286	-6.17524	30.2286	-6.39524
30.2714	-1.95143	30.2714	-9.05143
30.3143	-10.8476	30.3143	-0.780952
30.3571	2.96286	30.3571	-6.19048
30.4	12.8667	30.4	-16.18
30.4429	-2.28952	30.4429	-6.45619
30.4857	-1.25238	30.4857	-4.59905
30.5286	1.3381	30.5286	-0.141905
30.5714	-2.25143	30.5714	-1.87143
30.6143	6.30571	30.6143	-9.68095
30.6571	-2.22381	30.6571	1.66286
30.7	-0.08	30.7	-8.31333
30.7429	-0.922857	30.7429	-27.1829
30.7857	-2.79905	30.7857	-4.28571
30.8286	0.824762	30.8286	-9.67524
30.8714	-5.8181	30.8714	-12.0848
30.9143	2.05238	30.9143	0.439048
30.9571	-2.87048	30.9571	-28.5638
31	1.8	31	-5.14667
31.0429	-1.04286	31.0429	-3.74286
31.0857	6.26762	31.0857	-8.98571
31.1286	-1.3419	31.1286	-4.79524
31.1714	-3.68476	31.1714	-10.7048
31.2143	-4.41429	31.2143	-12.161
31.2571	-2.05714	31.2571	-5.13714
31.3	-0.38	31.3	-3.64667
31.3429	-1.55619	31.3429	-3.20952
31.3857	5.53429	31.3857	-5.28571
31.4286	-0.341905	31.4286	-1.9619
31.4714	-4.25143	31.4714	-5.80476
31.5143	-2.29429	31.5143	-6.59429
31.5571	-7.09048	31.5571	-0.837143
31.6	-6.4	31.6	-1.48
31.6429	-3.37619	31.6429	0.277143
31.6857	-6.45238	31.6857	-2.88571
31.7286	2.4581	31.7286	-6.49524
31.7714	-6.3181	31.7714	-1.75143
31.8143	-1.36095	31.8143	0.219048
31.8571	1.84286	31.8571	-9.17048
31.9	-7.03333	31.9	-1.16667
31.9429	9.51048	31.9429	-2.94286
31.9857	10.2676	31.9857	-0.165714
32.0286	1.92476	32.0286	-10.5286
32.0714	-9.5381	32.0714	-1.77143
32.1143	-0.747619	32.1143	-29.0676
32.1571	-7.85714	32.1571	-9.40381
32.2	-1.14667	32.2	-18.8
32.2429	-0.47619	32.2429	-3.85619
32.2857	-3.18571	32.2857	-1.66571
32.3286	7.02476	32.3286	-6.02857
32.3714	3.5819	32.3714	3.9819
32.4143	-13.081	32.4143	-14.0943
32.4571	1.59619	32.4571	-3.37048
32.5	-1.6	32.5	-0.913333
32.5429	-5.27619	32.5429	-2.75619
32.5857	-3.16571	32.5857	-4.21905
32.6286	-6.89524	32.6286	-9.19524
32.6714	-0.484762	32.6714	-6.40476
32.7143	-7.71429	32.7143	1.17238
32.7571	-3.49048	32.7571	-2.97048
32.8	-5.61333	32.8	-3.46667
32.8429	-2.54286	32.8429	-5.52286
32.8857	2.43429	32.8857	-20.4257
32.9286	-0.441905	32.9286	-3.40857
32.9714	-4.78476	32.9714	-0.784762
33.0143	-1.68095	33.0143	0.185714
33.0571	1.20952	33.0571	-7.20381
33.1	4.03333	33.1	-3.51333
33.1429	11.0438	33.1429	-4.98952
33.1857	0.467619	33.1857	-1.88571
33.2286	6.97143	33.2286	-3.6619
33.2714	8.11524	33.2714	-4.15143
33.3143	4.38571	33.3143	-2.26095
33.3571	-0.12381	33.3571	-4.03714
33.4	1.38667	33.4	5.76667
33.4429	-0.642857	33.4429	-0.289524
33.4857	0.214286	33.4857	-2.58571
33.5286	4.60476	33.5286	-0.541905
33.5714	-2.4381	33.5714	-8.0181
33.6143	-7.02762	33.6143	-1.82762
33.6571	-4.42381	33.6571	-5.60381
33.7	-2.3	33.7	-0.78
33.7429	2.77714	33.7429	-20.4962
33.7857	-2.51905	33.7857	-4.03238
33.8286	-1.00857	33.8286	1.70476
33.8714	0.528571	33.8714	-6.57143
33.9143	-0.214286	33.9143	-6.71429
33.9571	1.94286	33.9571	-6.32381
34	-1.11333	34	-0.613333
34.0429	2.59048	34.0429	-5.32286
34.0857	-3.88571	34.0857	-7.13238
34.1286	-3.5419	34.1286	-27.5952
34.1714	-2.70476	34.1714	0.528571
34.2143	-7.28095	34.2143	-10.281
34.2571	-3.87048	34.2571	0.129524
34.3	3.02	34.3	-4.38
34.3429	-1.90952	34.3429	-7.67619
34.3857	-1.41905	34.3857	-9.63238
34.4286	-4.2419	34.4286	-11.3286
34.4714	-4.00476	34.4714	-6.35143
34.5143	1.87238	34.5143	-1.34762
34.5571	4.10952	34.5571	-11.1571
34.6	7.66667	34.6	-6.03333
34.6429	1.34381	34.6429	-3.15619
34.6857	-1.38571	34.6857	-1.91905
34.7286	9.5581	34.7286	-2.7619
34.7714	1.5819	34.7714	-2.05143
34.8143	3.05238	34.8143	-8.39429
34.8571	-1.37048	34.8571	-3.03714
34.9	0.7	34.9	-26.4733
34.9429	1.42381	34.9429	-0.25619
34.9857	6.56762	34.9857	-4.65238
35.0286	-5.7419	35.0286	-2.17524
35.0714	0.0819047	35.0714	2.3619
35.1143	7.13905	35.1143	-26.581
35.1571	-0.60381	35.1571	-3.75714
35.2	-2.24667	35.2	-6.04667
35.2429	-4.45619	35.2429	-1.12286
35.2857	-1.06571	35.2857	-0.619048
35.3286	-5.32857	35.3286	-4.62857
35.3714	-6.1381	35.3714	-13.7181
35.4143	4.37238	35.4143	-6.22762
35.4571	-3.50381	35.4571	-2.70381
35.5	-2.9	35.5	-4.66667
35.5429	0.74381	35.5429	-5.45619
35.5857	-2.96571	35.5857	-14.7524
35.6286	1.40476	35.6286	-3.47524
35.6714	2.72857	35.6714	-3.15143
35.7143	4.07238	35.7143	-8.08095
35.7571	-1.39048	35.7571	-9.09048
35.8	2.78667	35.8	-7.08
35.8429	-4.68952	35.8429	-2.12286
35.8857	4.81429	35.8857	-1.68571
35.9286	-5.57524	35.9286	-2.9419
35.9714	-1.25143	35.9714	-12.1048
36.0143	-5.51429	36.0143	1.03905
36.0571	4.36286	36.0571	-26.3638
36.1	-6.31333	36.1	3.42
36.1429	-1.90952	36.1429	-8.67619
36.1857	4.14762	36.1857	-9.09905
36.2286	2.17143	36.2286	-8.80857
36.2714	-13.1381	36.2714	-6.9381
36.3143	5.91905	36.3143	-5.61429
36.3571	-0.570476	36.3571	-3.29048
36.4	8.9	36.4	-3.88
36.4429	-4.02286	36.4429	-0.87619
36.4857	-10.6324	36.4857	-4.76571
36.5286	1.39143	36.5286	-4.67524
36.5714	-8.85143	36.5714	-3.15143
36.6143	-5.71429	36.6143	-16.361
36.6571	-0.757143	36.6571	3.69619
36.7	-6.53333	36.7	-10.1333
36.7429	-2.88952	36.7429	-9.68952
36.7857	-2.75238	36.7857	-2.68571
36.8286	-12.9752	36.8286	-13.3952
36.8714	45.3152	36.8714	-1.48476
36.9143	8.83905	36.9143	-5.61429
36.9571	1.47619	36.9571	-2.09048
37	3.08667	37	-4.13333
37.0429	2.35714	37.0429	-4.50952
37.0857	-6.88571	37.0857	-8.01905
37.1286	4.62476	37.1286	-2.50857
37.1714	-4.15143	37.1714	1.11524
37.2143	0.985714	37.2143	-3.29429
37.2571	-5.49048	37.2571	-1.43714
37.3	1.15333	37.3	-9.94667
37.3429	3.29048	37.3429	-0.942857
37.3857	-5.71905	37.3857	-5.89905
37.4286	-7.2619	37.4286	-0.661905
37.4714	-2.0381	37.4714	-2.07143
37.5143	2.30571	37.5143	-1.52762
37.5571	1.82952	37.5571	-4.33714
37.6	-2.53333	37.6	1.38667
37.6429	-7.68952	37.6429	-0.789524
37.6857	5.94762	37.6857	-2.93238
37.7286	5.07143	37.7286	-1.2619
37.7714	2.9819	37.7714	-8.50476
37.8143	-2.01429	37.8143	-1.62762
37.8571	7.94286	37.8571	-8.63714
37.9	-1.41333	37.9	-7.63333
37.9429	4.45714	37.9429	-30.0562
37.9857	3.20095	37.9857	-1.11905
38.0286	2.09143	38.0286	-4.89524
38.0714	-0.00476193	38.0714	-18.9714
38.1143	4.31905	38.1143	-6.44762
38.1571	0.842857	38.1571	-1.85714
38.2	0.7	38.2	-7.28
38.2429	1.45714	38.2429	-27.6895
38.2857	1.46762	38.2857	-8.85238
38.3286	2.62476	38.3286	-2.70857
38.3714	3.7619	38.3714	-3.7381
38.4143	-5.84762	38.4143	-8.84762
38.4571	1.72952	38.4571	-1.03714
38.5	0.02	38.5	-1.93333
38.5429	1.45714	38.5429	-8.62286
38.5857	0.867619	38.5857	-3.39905
38.6286	4.29143	38.6286	-4.82857
38.6714	3.7819	38.6714	-6.58476
38.7143	1.75238	38.7143	-9.26095
38.7571	-0.72381	38.7571	0.49619
38.8	6.2	38.8	-5.11333
38.8429	-7.65619	38.8429	-0.442857
38.8857	1.51429	38.8857	-0.319048
38.9286	-3.3419	38.9286	-6.79524
38.9714	1.21524	38.9714	-3.4181
39.0143	1.07238	39.0143	-7.81429
39.0571	3.97619	39.0571	-4.80381
39.1	-3.33333	39.1	-12.3133
39.1429	2.55714	39.1429	-4.90952
39.1857	6.08095	39.1857	-12.7857
39.2286	-3.02857	39.2286	-4.47524
39.2714	-8.85143	39.2714	-30.6248
39.3143	1.45238	39.3143	-18.2943
39.3571	-3.30381	39.3571	-3.87048
39.4	3.78667	39.4	-3.71333
39.4429	-6.00952	39.4429	-1.02286
39.4857	7.20095	39.4857	-16.6524
39.5286	-1.00857	39.5286	-10.4286
39.5714	1.1619	39.5714	-3.3381
39.6143	2.03905	39.6143	0.339048
39.6571	0.29619	39.6571	-5.23714
39.7	-1.78	39.7	-0.446667
39.7429	-1.30952	39.7429	-2.87619
39.7857	0.947619	39.7857	-15.199
39.8286	0.558095	39.8286	-2.59524
39.8714	1.89524	39.8714	-1.18476
39.9143	-4.72762	39.9143	2.38571
39.9571	6.49619	39.9571	-7.75714
