# Supplementary material for: Memristor-based analogue computing for brain-inspired sound localization with in situ training
Source: Nat Commun. 2022 Apr 19;13:2026. doi: 10.1038/s41467-022-29712-8 (PMC9018844; doi:10.1038/s41467-022-29712-8)
Supplement: Supplementary file 3 — Source data [file 41467_2022_29712_MOESM3_ESM.zip › Source Data for Fig2-4/Fig3.xlsx]

## Sheet: fig3a
Update conductance(μS)
-80 degree sample	10 degree sample
3.97816e-06	1.87227e-06
5.96724e-06	1.87227e-06
3.97816e-06	3.74454e-06
1.98908e-06	1.87227e-06
3.97816e-06	1.87227e-06
7.95632e-06	1.87227e-06
1.79017e-05	7.48907e-06
1.98908e-05	7.48907e-06
2.98362e-05	3.74454e-06
3.18253e-05	1.87227e-06
1.59126e-05	1.87227e-06
7.95632e-06	1.87227e-06
3.97816e-06	3.74454e-06
3.97816e-06	5.61681e-06
9.94541e-06	5.61681e-06
1.39236e-05	3.74454e-06
5.96724e-06	1.87227e-06
7.95632e-06	1.87227e-06
9.94541e-06	1.87227e-06
5.96724e-06	1.87227e-06
1.98908e-06	1.87227e-06
3.97816e-06	1.87227e-06
5.96724e-06	3.74454e-06
1.19345e-05	3.74454e-06
1.19345e-05	3.74454e-06
7.95632e-06	3.74454e-06
5.96724e-06	1.87227e-06
1.98908e-06	1.87227e-05
1.98908e-06	2.99563e-05
1.98908e-06	1.87227e-05
7.57699e-06	7.48907e-06
1.13655e-05	5.61681e-06
7.57699e-06	3.74454e-06
3.7885e-06	1.87227e-06
7.57699e-06	1.87227e-06
1.5154e-05	1.88863e-06
3.40965e-05	1.88863e-06
3.7885e-05	3.77726e-06
5.68275e-05	1.88863e-06
6.0616e-05	1.88863e-06
3.0308e-05	1.88863e-06
1.5154e-05	7.55452e-06
7.57699e-06	7.55452e-06
7.57699e-06	3.77726e-06
1.89425e-05	1.88863e-06
2.65195e-05	1.88863e-06
1.13655e-05	1.88863e-06
1.5154e-05	3.77726e-06
1.89425e-05	5.66589e-06
1.13655e-05	5.66589e-06
3.7885e-06	3.77726e-06
7.57699e-06	1.88863e-06
1.13655e-05	1.88863e-06
2.2731e-05	1.88863e-06
2.2731e-05	1.88863e-06
1.5154e-05	1.88863e-06
1.13655e-05	1.88863e-06
3.7885e-06	3.77726e-06
3.7885e-06	3.77726e-06
3.7885e-06	3.77726e-06
3.97819e-06	3.77726e-06
5.96728e-06	1.88863e-06
3.97819e-06	1.88863e-05
1.98909e-06	3.02181e-05
3.97819e-06	1.88863e-05
7.95638e-06	7.55452e-06
1.79018e-05	5.66589e-06
1.98909e-05	3.77726e-06
2.98364e-05	1.88863e-06
3.18255e-05	1.88863e-06
1.59128e-05	1.93172e-06
7.95638e-06	1.93172e-06
3.97819e-06	3.86344e-06
3.97819e-06	1.93172e-06
9.94547e-06	1.93172e-06
1.39237e-05	1.93172e-06
5.96728e-06	7.72688e-06
7.95638e-06	7.72688e-06
9.94547e-06	3.86344e-06
5.96728e-06	1.93172e-06
1.98909e-06	1.93172e-06
3.97819e-06	1.93172e-06
5.96728e-06	3.86344e-06
1.19346e-05	5.79516e-06
1.19346e-05	5.79516e-06
7.95638e-06	3.86344e-06
5.96728e-06	1.93172e-06
1.98909e-06	1.93172e-06
1.98909e-06	1.93172e-06
1.98909e-06	1.93172e-06
3.97822e-06	1.93172e-06
5.96733e-06	1.93172e-06
3.97822e-06	3.86344e-06
1.98911e-06	3.86344e-06
3.97822e-06	3.86344e-06
7.95644e-06	3.86344e-06
1.7902e-05	1.93172e-06
1.98911e-05	1.93172e-05
2.98367e-05	3.09075e-05
3.18258e-05	1.93172e-05
1.59129e-05	7.72688e-06
7.95644e-06	5.79516e-06
3.97822e-06	3.86344e-06
3.97822e-06	1.93172e-06
9.94555e-06	1.93172e-06
1.39238e-05	9.65984e-08
5.96733e-06	9.65984e-08
7.95644e-06	1.93197e-07
9.94555e-06	9.65984e-08
5.96733e-06	9.65984e-08
1.98911e-06	9.65984e-08
3.97822e-06	3.86393e-07
5.96733e-06	3.86393e-07
1.19347e-05	1.93197e-07
1.19347e-05	9.65984e-08
7.95644e-06	9.65984e-08
5.96733e-06	9.65984e-08
1.98911e-06	1.93197e-07
1.98911e-06	2.89795e-07
1.98911e-06	2.89795e-07
3.97822e-06	1.93197e-07
5.96733e-06	9.65984e-08
3.97822e-06	9.65984e-08
1.98911e-06	9.65984e-08
3.97822e-06	9.65984e-08
7.95644e-06	9.65984e-08
1.7902e-05	9.65984e-08
1.98911e-05	1.93197e-07
2.98367e-05	1.93197e-07
3.18258e-05	1.93197e-07
1.59129e-05	1.93197e-07
7.95644e-06	9.65984e-08
3.97822e-06	9.65984e-07
3.97822e-06	1.54557e-06
9.94555e-06	9.65984e-07
1.39238e-05	3.86393e-07
5.96733e-06	2.89795e-07
7.95644e-06	1.93197e-07
9.94555e-06	9.65984e-08
5.96733e-06	9.65984e-08
1.98911e-06	1.96013e-06
3.97822e-06	1.96013e-06
5.96733e-06	3.92027e-06
1.19347e-05	1.96013e-06
1.19347e-05	1.96013e-06
7.95644e-06	1.96013e-06
5.96733e-06	7.84053e-06
1.98911e-06	7.84053e-06
1.98911e-06	3.92027e-06
1.98911e-06	1.96013e-06
3.97822e-06	1.96013e-06
5.96733e-06	1.96013e-06
3.97822e-06	3.92027e-06
1.98911e-06	5.8804e-06
3.97822e-06	5.8804e-06
7.95644e-06	3.92027e-06
1.7902e-05	1.96013e-06
1.98911e-05	1.96013e-06
2.98367e-05	1.96013e-06
3.18258e-05	1.96013e-06
1.59129e-05	1.96013e-06
7.95644e-06	1.96013e-06
3.97822e-06	3.92027e-06
3.97822e-06	3.92027e-06
9.94555e-06	3.92027e-06
1.39238e-05	3.92027e-06
5.96733e-06	1.96013e-06
7.95644e-06	1.96013e-05
9.94555e-06	3.13621e-05
5.96733e-06	1.96013e-05
1.98911e-06	7.84053e-06
3.97822e-06	5.8804e-06
5.96733e-06	3.92027e-06
1.19347e-05	1.96013e-06
1.19347e-05	1.96013e-06
7.95644e-06	1.80861e-06
5.96733e-06	1.80861e-06
1.98911e-06	3.61722e-06
1.98911e-06	1.80861e-06
1.98911e-06	1.80861e-06
3.97822e-06	1.80861e-06
5.96733e-06	7.23443e-06
3.97822e-06	7.23443e-06
1.98911e-06	3.61722e-06
3.97822e-06	1.80861e-06
7.95644e-06	1.80861e-06
1.7902e-05	1.80861e-06
1.98911e-05	3.61722e-06
2.98367e-05	5.42583e-06
3.18258e-05	5.42583e-06
1.59129e-05	3.61722e-06
7.95644e-06	1.80861e-06
3.97822e-06	1.80861e-06
3.97822e-06	1.80861e-06
9.94555e-06	1.80861e-06
1.39238e-05	1.80861e-06
5.96733e-06	1.80861e-06
7.95644e-06	3.61722e-06
9.94555e-06	3.61722e-06
5.96733e-06	3.61722e-06
1.98911e-06	3.61722e-06
3.97822e-06	1.80861e-06
5.96733e-06	1.80861e-05
1.19347e-05	2.89377e-05
1.19347e-05	1.80861e-05
7.95644e-06	7.23443e-06
5.96733e-06	5.42583e-06
1.98911e-06	3.61722e-06
1.98911e-06	1.80861e-06
1.98911e-06	1.80861e-06
1.92007e-06	1.93356e-06
3.84014e-06	1.93356e-06
1.92007e-06	3.86712e-06
3.84014e-06	1.93356e-06
9.60034e-06	1.93356e-06
1.34405e-05	1.93356e-06
1.53605e-05	7.73425e-06
1.53605e-05	7.73425e-06
1.72806e-05	3.86712e-06
2.49609e-05	1.93356e-06
2.49609e-05	1.93356e-06
3.07211e-05	1.93356e-06
2.6881e-05	3.86712e-06
1.53605e-05	5.80069e-06
7.68027e-06	5.80069e-06
1.92007e-06	3.86712e-06
1.92007e-06	1.93356e-06
3.84014e-06	1.93356e-06
9.60034e-06	1.93356e-06
1.72806e-05	1.93356e-06
2.11208e-05	1.93356e-06
1.34405e-05	1.93356e-06
5.76021e-06	3.86712e-06
1.92007e-06	3.86712e-06
1.92007e-06	3.86712e-06
1.92007e-06	3.86712e-06
1.92007e-06	1.93356e-06
1.92007e-06	1.93356e-05
1.92007e-06	3.0937e-05
1.92007e-06	1.93356e-05
1.92007e-06	7.73425e-06
1.92007e-06	5.80069e-06
1.92007e-06	3.86712e-06
3.79353e-06	1.93356e-06
7.58705e-06	1.93356e-06
3.79353e-06	1.42166e-06
7.58705e-06	4.26497e-06
1.89676e-05	5.68662e-06
2.65547e-05	5.68662e-06
3.03482e-05	5.68662e-06
3.03482e-05	2.84331e-06
3.41417e-05	2.84331e-06
4.93158e-05	4.26497e-06
4.93158e-05	4.26497e-06
6.06964e-05	4.26497e-06
5.31094e-05	1.42166e-06
3.03482e-05	1.42166e-06
1.51741e-05	2.84331e-06
3.79353e-06	7.10828e-06
3.79353e-06	4.26497e-06
7.58705e-06	1.42166e-06
1.89676e-05	4.26497e-06
3.41417e-05	7.10828e-06
4.17288e-05	1.42166e-05
2.65547e-05	8.52994e-06
1.13806e-05	1.42166e-06
3.79353e-06	1.42166e-06
3.79353e-06	1.42166e-06
3.79353e-06	2.84331e-06
3.79353e-06	1.42166e-06
3.79353e-06	1.42166e-06
3.79353e-06	5.68662e-06
3.79353e-06	7.10828e-06
3.79353e-06	8.52994e-06
3.79353e-06	8.52994e-06
3.79353e-06	7.10828e-06
1.94295e-06	7.10828e-06
3.88591e-06	8.52994e-06
1.94295e-06	7.10828e-06
3.88591e-06	1.13732e-05
9.71476e-06	1.27949e-05
1.36007e-05	7.10828e-06
1.55436e-05	5.68662e-06
1.55436e-05	7.10828e-06
1.74866e-05	1.27949e-05
2.52584e-05	9.95159e-06
2.52584e-05	4.26497e-06
3.10872e-05	1.42166e-06
2.72013e-05	4.26497e-06
1.55436e-05	1.27949e-05
7.77181e-06	1.27387e-06
1.94295e-06	3.8216e-06
1.94295e-06	5.09546e-06
3.88591e-06	5.09546e-06
9.71476e-06	5.09546e-06
1.74866e-05	2.54773e-06
2.13725e-05	2.54773e-06
1.36007e-05	3.8216e-06
5.82886e-06	3.8216e-06
1.94295e-06	3.8216e-06
1.94295e-06	1.27387e-06
1.94295e-06	1.27387e-06
1.94295e-06	2.54773e-06
1.94295e-06	6.36933e-06
1.94295e-06	3.8216e-06
1.94295e-06	1.27387e-06
1.94295e-06	3.8216e-06
1.94295e-06	6.36933e-06
1.94295e-06	1.27387e-05
1.95156e-06	7.64319e-06
3.90311e-06	1.27387e-06
1.95156e-06	1.27387e-06
3.90311e-06	1.27387e-06
9.75778e-06	2.54773e-06
1.36609e-05	1.27387e-06
1.56125e-05	1.27387e-06
1.56125e-05	5.09546e-06
1.7564e-05	6.36933e-06
2.53702e-05	7.64319e-06
2.53702e-05	7.64319e-06
3.12249e-05	6.36933e-06
2.73218e-05	6.36933e-06
1.56125e-05	7.64319e-06
7.80623e-06	6.36933e-06
1.95156e-06	1.01909e-05
1.95156e-06	1.14648e-05
3.90311e-06	6.36933e-06
9.75778e-06	5.09546e-06
1.7564e-05	6.36933e-06
2.14671e-05	1.14648e-05
1.36609e-05	8.91706e-06
5.85467e-06	3.8216e-06
1.95156e-06	1.27387e-06
1.95156e-06	3.8216e-06
1.95156e-06	1.14648e-05
1.95156e-06	1.15585e-06
1.95156e-06	3.46754e-06
1.95156e-06	4.62338e-06
1.95156e-06	4.62338e-06
1.95156e-06	4.62338e-06
1.95156e-06	2.31169e-06
1.95156e-06	2.31169e-06
1.92905e-06	3.46754e-06
3.8581e-06	3.46754e-06
1.92905e-06	3.46754e-06
3.8581e-06	1.15585e-06
9.64525e-06	1.15585e-06
1.35034e-05	2.31169e-06
1.54324e-05	5.77923e-06
1.54324e-05	3.46754e-06
1.73615e-05	1.15585e-06
2.50777e-05	3.46754e-06
2.50777e-05	5.77923e-06
3.08648e-05	1.15585e-05
2.70067e-05	6.93507e-06
1.54324e-05	1.15585e-06
7.7162e-06	1.15585e-06
1.92905e-06	1.15585e-06
1.92905e-06	2.31169e-06
3.8581e-06	1.15585e-06
9.64525e-06	1.15585e-06
1.73615e-05	4.62338e-06
2.12196e-05	5.77923e-06
1.35034e-05	6.93507e-06
5.78715e-06	6.93507e-06
1.92905e-06	5.77923e-06
1.92905e-06	5.77923e-06
1.92905e-06	6.93507e-06
1.92905e-06	5.77923e-06
1.92905e-06	9.24676e-06
1.92905e-06	1.04026e-05
1.92905e-06	5.77923e-06
1.92905e-06	4.62338e-06
1.92905e-06	5.77923e-06
1.92905e-06	1.04026e-05
1.92441e-06	8.09092e-06
3.84882e-06	3.46754e-06
1.92441e-06	1.15585e-06
3.84882e-06	3.46754e-06
9.62206e-06	1.04026e-05
1.34709e-05	3.7526e-07
1.53953e-05	1.12578e-06
1.53953e-05	1.50104e-06
1.73197e-05	1.50104e-06
2.50174e-05	1.50104e-06
2.50174e-05	7.50519e-07
3.07906e-05	7.50519e-07
2.69418e-05	1.12578e-06
1.53953e-05	1.12578e-06
7.69765e-06	1.12578e-06
1.92441e-06	3.7526e-07
1.92441e-06	3.7526e-07
3.84882e-06	7.50519e-07
9.62206e-06	1.8763e-06
1.73197e-05	1.12578e-06
2.11685e-05	3.7526e-07
1.34709e-05	1.12578e-06
5.77324e-06	1.8763e-06
1.92441e-06	3.7526e-06
1.92441e-06	2.25156e-06
1.92441e-06	3.7526e-07
1.92441e-06	3.7526e-07
1.92441e-06	3.7526e-07
1.92441e-06	7.50519e-07
1.92441e-06	3.7526e-07
1.92441e-06	3.7526e-07
1.92441e-06	1.50104e-06
1.92441e-06	1.8763e-06
1.90203e-06	2.25156e-06
3.80407e-06	2.25156e-06
1.90203e-06	1.8763e-06
3.80407e-06	1.8763e-06
9.51017e-06	2.25156e-06
1.33142e-05	1.8763e-06
1.52163e-05	3.00208e-06
1.52163e-05	3.37734e-06
1.71183e-05	1.8763e-06
2.47265e-05	1.50104e-06
2.47265e-05	1.8763e-06
3.04326e-05	3.37734e-06
2.66285e-05	2.62682e-06
1.52163e-05	1.12578e-06
7.60814e-06	3.7526e-07
1.90203e-06	1.12578e-06
1.90203e-06	3.37734e-06
3.80407e-06	1.42981e-06
9.51017e-06	4.28943e-06
1.71183e-05	5.71924e-06
2.09224e-05	5.71924e-06
1.33142e-05	5.71924e-06
5.7061e-06	2.85962e-06
1.90203e-06	2.85962e-06
1.90203e-06	4.28943e-06
1.90203e-06	4.28943e-06
1.90203e-06	4.28943e-06
1.90203e-06	1.42981e-06
1.90203e-06	1.42981e-06
1.90203e-06	2.85962e-06
1.90203e-06	7.14905e-06
1.90203e-06	4.28943e-06
1.90203e-06	1.42981e-06
1.78549e-06	4.28943e-06
1.78549e-06	7.14905e-06
1.78549e-06	1.42981e-05
1.78549e-06	8.57886e-06
5.35647e-06	1.42981e-06
7.14196e-06	1.42981e-06
1.24984e-05	1.42981e-06
1.78549e-05	2.85962e-06
1.78549e-05	1.42981e-06
2.85678e-05	1.42981e-06
2.85678e-05	5.71924e-06
1.78549e-05	7.14905e-06
7.14196e-06	8.57886e-06
3.57098e-06	8.57886e-06
1.78549e-06	7.14905e-06
1.78549e-06	7.14905e-06
1.78549e-06	8.57886e-06
3.57098e-06	7.14905e-06
5.35647e-06	1.14385e-05
3.57098e-06	1.28683e-05
1.78549e-06	7.14905e-06
1.78549e-06	5.71924e-06
3.57098e-06	7.14905e-06
5.35647e-06	1.28683e-05
1.24984e-05	1.00087e-05
1.07129e-05	4.28943e-06
8.92745e-06	1.42981e-06
1.07129e-05	4.28943e-06
7.14196e-06	1.28683e-05
3.57098e-06	1.25427e-06
1.78549e-06	3.76281e-06
1.78549e-06	5.01708e-06
3.79001e-06	5.01708e-06
3.79001e-06	5.01708e-06
3.79001e-06	2.50854e-06
3.79001e-06	2.50854e-06
1.137e-05	3.76281e-06
1.516e-05	3.76281e-06
2.65301e-05	3.76281e-06
3.79001e-05	1.25427e-06
3.79001e-05	1.25427e-06
6.06402e-05	2.50854e-06
6.06402e-05	6.27134e-06
3.79001e-05	3.76281e-06
1.516e-05	1.25427e-06
7.58002e-06	3.76281e-06
3.79001e-06	6.27134e-06
3.79001e-06	1.25427e-05
3.79001e-06	7.52561e-06
7.58002e-06	1.25427e-06
1.137e-05	1.25427e-06
7.58002e-06	1.25427e-06
3.79001e-06	2.50854e-06
3.79001e-06	1.25427e-06
7.58002e-06	1.25427e-06
1.137e-05	5.01708e-06
2.65301e-05	6.27134e-06
2.27401e-05	7.52561e-06
1.89501e-05	7.52561e-06
2.27401e-05	6.27134e-06
1.516e-05	6.27134e-06
7.58002e-06	7.52561e-06
3.79001e-06	6.27134e-06
3.79001e-06	1.00342e-05
1.92407e-06	1.12884e-05
1.92407e-06	6.27134e-06
1.92407e-06	5.01708e-06
1.92407e-06	6.27134e-06
5.7722e-06	1.12884e-05
7.69627e-06	8.77988e-06
1.34685e-05	3.76281e-06
1.92407e-05	1.25427e-06
1.92407e-05	3.76281e-06
3.07851e-05	1.12884e-05
3.07851e-05	1.46785e-06
1.92407e-05	4.40354e-06
7.69627e-06	5.87138e-06
3.84814e-06	5.87138e-06
1.92407e-06	5.87138e-06
1.92407e-06	2.93569e-06
1.92407e-06	2.93569e-06
3.84814e-06	4.40354e-06
5.7722e-06	4.40354e-06
3.84814e-06	4.40354e-06
1.92407e-06	1.46785e-06
1.92407e-06	1.46785e-06
3.84814e-06	2.93569e-06
5.7722e-06	7.33923e-06
1.34685e-05	4.40354e-06
1.15444e-05	1.46785e-06
9.62034e-06	4.40354e-06
1.15444e-05	7.33923e-06
7.69627e-06	1.46785e-05
3.84814e-06	8.80707e-06
1.92407e-06	1.46785e-06
1.92407e-06	1.46785e-06
2.04681e-06	1.46785e-06
2.04681e-06	2.93569e-06
2.04681e-06	1.46785e-06
2.04681e-06	1.46785e-06
6.14043e-06	5.87138e-06
8.18724e-06	7.33923e-06
1.43277e-05	8.80707e-06
2.04681e-05	8.80707e-06
2.04681e-05	7.33923e-06
3.27489e-05	7.33923e-06
3.27489e-05	8.80707e-06
2.04681e-05	7.33923e-06
8.18724e-06	1.17428e-05
4.09362e-06	1.32106e-05
2.04681e-06	7.33923e-06
2.04681e-06	5.87138e-06
2.04681e-06	7.33923e-06
4.09362e-06	1.32106e-05
6.14043e-06	1.02749e-05
4.09362e-06	4.40354e-06
2.04681e-06	1.46785e-06
2.04681e-06	4.40354e-06
4.09362e-06	1.32106e-05
6.14043e-06	1.53065e-06
1.43277e-05	3.0613e-06
1.22809e-05	1.53065e-06
1.0234e-05	1.53065e-06
1.22809e-05	1.53065e-06
8.18724e-06	1.07146e-05
4.09362e-06	2.44904e-05
2.04681e-06	1.98985e-05
2.04681e-06	7.65326e-06
1.95789e-06	3.0613e-06
1.95789e-06	1.53065e-06
1.95789e-06	1.53065e-06
1.95789e-06	1.53065e-06
5.87367e-06	3.0613e-06
7.83156e-06	9.18391e-06
1.37052e-05	7.65326e-06
1.95789e-05	3.0613e-06
1.95789e-05	1.53065e-06
3.13263e-05	1.53065e-06
3.13263e-05	1.53065e-06
1.95789e-05	1.53065e-06
7.83156e-06	3.0613e-06
3.91578e-06	1.53065e-06
1.95789e-06	1.53065e-06
1.95789e-06	7.65326e-06
1.95789e-06	1.68372e-05
3.91578e-06	1.37759e-05
5.87367e-06	6.12261e-06
3.91578e-06	4.59196e-06
1.95789e-06	1.53065e-06
1.95789e-06	1.53065e-06
3.91578e-06	1.53065e-06
5.87367e-06	1.53065e-06
1.37052e-05	1.36977e-06
1.17473e-05	2.73954e-06
9.78946e-06	1.36977e-06
1.17473e-05	1.36977e-06
7.83156e-06	1.36977e-06
3.91578e-06	9.58839e-06
1.95789e-06	2.19163e-05
1.95789e-06	1.7807e-05
1.88331e-06	6.84885e-06
1.88331e-06	2.73954e-06
1.88331e-06	1.36977e-06
1.88331e-06	1.36977e-06
5.64994e-06	1.36977e-06
7.53326e-06	2.73954e-06
1.31832e-05	8.21862e-06
1.88331e-05	6.84885e-06
1.88331e-05	2.73954e-06
3.0133e-05	1.36977e-06
3.0133e-05	1.36977e-06
1.88331e-05	1.36977e-06
7.53326e-06	1.36977e-06
3.76663e-06	2.73954e-06
1.88331e-06	1.36977e-06
1.88331e-06	1.36977e-06
1.88331e-06	6.84885e-06
3.76663e-06	1.50675e-05
5.64994e-06	1.23279e-05
3.76663e-06	5.47908e-06
1.88331e-06	4.10931e-06
1.88331e-06	1.36977e-06
3.76663e-06	1.36977e-06
5.64994e-06	1.36977e-06
1.31832e-05	1.36977e-06
1.12999e-05	1.40425e-06
9.41657e-06	2.80851e-06
1.12999e-05	1.40425e-06
7.53326e-06	1.40425e-06
3.76663e-06	1.40425e-06
1.88331e-06	9.82977e-06
1.88331e-06	2.24681e-05
1.86956e-06	1.82553e-05
1.86956e-06	7.02127e-06
1.86956e-06	2.80851e-06
1.86956e-06	1.40425e-06
5.60869e-06	1.40425e-06
7.47825e-06	1.40425e-06
1.30869e-05	2.80851e-06
1.86956e-05	8.42552e-06
1.86956e-05	7.02127e-06
2.9913e-05	2.80851e-06
2.9913e-05	1.40425e-06
1.86956e-05	1.40425e-06
7.47825e-06	1.40425e-06
3.73913e-06	1.40425e-06
1.86956e-06	2.80851e-06
1.86956e-06	1.40425e-06
1.86956e-06	1.40425e-06
3.73913e-06	7.02127e-06
5.60869e-06	1.54468e-05
3.73913e-06	1.26383e-05
1.86956e-06	5.61701e-06
1.86956e-06	4.21276e-06
3.73913e-06	1.40425e-06
5.60869e-06	1.40425e-06
1.30869e-05	1.40425e-06
1.12174e-05	1.40425e-06
9.34782e-06	2.07753e-07
1.12174e-05	4.15505e-07
7.47825e-06	2.07753e-07
3.73913e-06	2.07753e-07
1.86956e-06	2.07753e-07
1.86956e-06	1.45427e-06
1.62502e-06	3.32404e-06
3.25004e-06	2.70078e-06
1.62502e-06	1.03876e-06
4.87506e-06	4.15505e-07
8.1251e-06	2.07753e-07
1.30002e-05	2.07753e-07
1.13751e-05	2.07753e-07
9.75012e-06	4.15505e-07
1.13751e-05	1.24652e-06
1.46252e-05	1.03876e-06
1.30002e-05	4.15505e-07
2.60003e-05	2.07753e-07
9.75012e-06	2.07753e-07
3.25004e-06	2.07753e-07
3.25004e-06	2.07753e-07
9.75012e-06	4.15505e-07
1.95002e-05	2.07753e-07
1.62502e-05	2.07753e-07
8.1251e-06	1.03876e-06
3.25004e-06	2.28528e-06
1.62502e-06	1.86977e-06
1.62502e-06	8.3101e-07
1.62502e-06	6.23258e-07
1.62502e-06	2.07753e-07
1.62502e-06	2.07753e-07
3.25004e-06	2.07753e-07
4.87506e-06	2.07753e-07
4.87506e-06	1.62358e-06
4.87506e-06	3.24716e-06
4.87506e-06	1.62358e-06
1.62502e-06	1.62358e-06
1.62502e-06	1.62358e-06
1.62502e-06	1.13651e-05
1.62502e-06	2.59773e-05
3.83364e-06	2.11066e-05
7.66728e-06	8.11791e-06
3.83364e-06	3.24716e-06
1.15009e-05	1.62358e-06
1.91682e-05	1.62358e-06
3.06691e-05	1.62358e-06
2.68355e-05	3.24716e-06
2.30018e-05	9.74149e-06
2.68355e-05	8.11791e-06
3.45028e-05	3.24716e-06
3.06691e-05	1.62358e-06
6.13382e-05	1.62358e-06
2.30018e-05	1.62358e-06
7.66728e-06	1.62358e-06
7.66728e-06	3.24716e-06
2.30018e-05	1.62358e-06
4.60037e-05	1.62358e-06
3.83364e-05	8.11791e-06
1.91682e-05	1.78594e-05
7.66728e-06	1.46122e-05
3.83364e-06	6.49433e-06
3.83364e-06	4.87075e-06
3.83364e-06	1.62358e-06
3.83364e-06	1.62358e-06
3.83364e-06	1.62358e-06
7.66728e-06	1.62358e-06
1.15009e-05	1.3912e-06
1.15009e-05	2.78239e-06
1.15009e-05	1.3912e-06
1.15009e-05	1.3912e-06
3.83364e-06	1.3912e-06
3.83364e-06	9.73838e-06
3.83364e-06	2.22591e-05
3.83364e-06	1.80856e-05
1.732e-06	6.95598e-06
3.464e-06	2.78239e-06
1.732e-06	1.3912e-06
5.196e-06	1.3912e-06
8.65999e-06	1.3912e-06
1.3856e-05	2.78239e-06
1.2124e-05	8.34718e-06
1.0392e-05	6.95598e-06
1.2124e-05	2.78239e-06
1.5588e-05	1.3912e-06
1.3856e-05	1.3912e-06
2.7712e-05	1.3912e-06
1.0392e-05	1.3912e-06
3.464e-06	2.78239e-06
3.464e-06	1.3912e-06
1.0392e-05	1.3912e-06
2.0784e-05	6.95598e-06
1.732e-05	1.53032e-05
8.65999e-06	1.25208e-05
3.464e-06	5.56479e-06
1.732e-06	4.17359e-06
1.732e-06	1.3912e-06
1.732e-06	1.3912e-06
1.732e-06	1.3912e-06
1.732e-06	1.3912e-06
3.464e-06	1.38446e-06
5.196e-06	2.76892e-06
5.196e-06	1.38446e-06
5.196e-06	1.38446e-06
5.196e-06	1.38446e-06
1.732e-06	9.69124e-06
1.732e-06	2.21514e-05
1.732e-06	1.7998e-05
1.732e-06	6.92231e-06
1.88553e-06	2.76892e-06
3.77106e-06	1.38446e-06
1.88553e-06	1.38446e-06
5.65659e-06	1.38446e-06
9.42766e-06	2.76892e-06
1.50842e-05	8.30677e-06
1.31987e-05	6.92231e-06
1.13132e-05	2.76892e-06
1.31987e-05	1.38446e-06
1.69698e-05	1.38446e-06
1.50842e-05	1.38446e-06
3.01685e-05	1.38446e-06
1.13132e-05	2.76892e-06
3.77106e-06	1.38446e-06
3.77106e-06	1.38446e-06
1.13132e-05	6.92231e-06
2.26264e-05	1.52291e-05
1.88553e-05	1.24602e-05
9.42766e-06	5.53785e-06
3.77106e-06	4.15339e-06
1.88553e-06	1.38446e-06
1.88553e-06	1.38446e-06
1.88553e-06	1.38446e-06
1.88553e-06	1.38446e-06
1.88553e-06	1.05972e-06
3.77106e-06	3.17915e-06
5.65659e-06	3.17915e-06
5.65659e-06	2.11943e-06
5.65659e-06	4.23886e-06
5.65659e-06	1.05972e-06
1.88553e-06	4.23886e-06
1.88553e-06	9.53744e-06
1.88553e-06	7.41801e-06
1.88553e-06	3.17915e-06
1.87897e-06	2.11943e-06
3.75794e-06	1.05972e-06
1.87897e-06	2.11943e-06
5.63691e-06	2.11943e-06
9.39485e-06	1.05972e-06
1.50318e-05	3.17915e-06
1.31528e-05	5.29858e-06
1.12738e-05	2.11943e-06
1.31528e-05	1.05972e-06
1.69107e-05	1.05972e-06
1.50318e-05	4.23886e-06
3.00635e-05	4.23886e-06
1.12738e-05	2.11943e-06
3.75794e-06	1.05972e-06
3.75794e-06	1.05972e-06
1.12738e-05	1.05972e-06
2.25476e-05	2.11943e-06
1.87897e-05	3.17915e-06
9.39485e-06	3.17915e-06
3.75794e-06	1.05972e-06
1.87897e-06	1.05972e-06
1.87897e-06	3.17915e-06
1.87897e-06	4.23886e-06
1.87897e-06	5.29858e-06
1.87897e-06	1.05972e-06
3.75794e-06	7.41801e-06
5.63691e-06	1.05972e-05
5.63691e-06	1.37763e-05
5.63691e-06	1.69554e-05
5.63691e-06	5.29858e-06
1.87897e-06	2.11943e-06
1.87897e-06	1.05972e-06
1.87897e-06	1.05972e-06
1.87897e-06	5.29858e-06
1.87209e-06	5.29858e-06
3.74419e-06	3.17915e-06
1.87209e-06	1.05972e-06
5.61628e-06	1.16608e-06
9.36047e-06	3.49825e-06
1.49768e-05	3.49825e-06
1.31047e-05	2.33216e-06
1.12326e-05	4.66433e-06
1.31047e-05	1.16608e-06
1.68489e-05	4.66433e-06
1.49768e-05	1.04947e-05
2.99535e-05	8.16257e-06
1.12326e-05	3.49825e-06
3.74419e-06	2.33216e-06
3.74419e-06	1.16608e-06
1.12326e-05	2.33216e-06
2.24651e-05	2.33216e-06
1.87209e-05	1.16608e-06
9.36047e-06	3.49825e-06
3.74419e-06	5.83041e-06
1.87209e-06	2.33216e-06
1.87209e-06	1.16608e-06
1.87209e-06	1.16608e-06
1.87209e-06	4.66433e-06
1.87209e-06	4.66433e-06
3.74419e-06	2.33216e-06
5.61628e-06	1.16608e-06
5.61628e-06	1.16608e-06
5.61628e-06	1.16608e-06
5.61628e-06	2.33216e-06
1.87209e-06	3.49825e-06
1.87209e-06	3.49825e-06
1.87209e-06	1.16608e-06
1.87209e-06	1.16608e-06
1.75777e-06	3.49825e-06
3.51555e-06	4.66433e-06
1.75777e-06	5.83041e-06
5.27332e-06	1.16608e-06
8.78887e-06	8.16257e-06
1.40622e-05	1.16608e-05
1.23044e-05	1.51591e-05
1.05466e-05	1.86573e-05
1.23044e-05	5.83041e-06
1.582e-05	2.33216e-06
1.40622e-05	1.16608e-06
2.81244e-05	1.16608e-06
1.05466e-05	5.83041e-06
3.51555e-06	5.83041e-06
3.51555e-06	3.49825e-06
1.05466e-05	1.16608e-06
2.10933e-05	1.08372e-06
1.75777e-05	3.25117e-06
8.78887e-06	3.25117e-06
3.51555e-06	2.16745e-06
1.75777e-06	4.33489e-06
1.75777e-06	1.08372e-06
1.75777e-06	4.33489e-06
1.75777e-06	9.75351e-06
1.75777e-06	7.58606e-06
3.51555e-06	3.25117e-06
5.27332e-06	2.16745e-06
5.27332e-06	1.08372e-06
5.27332e-06	2.16745e-06
5.27332e-06	2.16745e-06
1.75777e-06	1.08372e-06
1.75777e-06	3.25117e-06
1.75777e-06	5.41861e-06
1.75777e-06	2.16745e-06
1.35634e-06	1.08372e-06
2.71267e-06	1.08372e-06
2.71267e-06	4.33489e-06
1.35634e-06	4.33489e-06
5.42535e-06	2.16745e-06
8.13802e-06	1.08372e-06
6.78168e-06	1.08372e-06
1.6276e-05	1.08372e-06
1.89887e-05	2.16745e-06
2.17014e-05	3.25117e-06
2.17014e-05	3.25117e-06
1.49197e-05	1.08372e-06
1.08507e-05	1.08372e-06
5.42535e-06	3.25117e-06
1.35634e-06	4.33489e-06
1.35634e-06	5.41861e-06
4.06901e-06	1.08372e-06
5.42535e-06	7.58606e-06
6.78168e-06	1.08372e-05
9.49436e-06	1.40884e-05
1.35634e-05	1.73396e-05
1.08507e-05	5.41861e-06
4.06901e-06	2.16745e-06
2.71267e-06	1.08372e-06
1.35634e-06	1.08372e-06
1.35634e-06	5.41861e-06
1.35634e-06	5.41861e-06
1.35634e-06	3.25117e-06
5.42535e-06	1.08372e-06
5.42535e-06	2.06749e-07
5.42535e-06	6.20247e-07
4.06901e-06	6.20247e-07
4.06901e-06	4.13498e-07
1.35634e-06	8.26996e-07
3.67547e-06	2.06749e-07
7.35094e-06	8.26996e-07
7.35094e-06	1.86074e-06
3.67547e-06	1.44724e-06
1.47019e-05	6.20247e-07
2.20528e-05	4.13498e-07
1.83774e-05	2.06749e-07
4.41056e-05	4.13498e-07
5.14566e-05	4.13498e-07
5.88075e-05	2.06749e-07
5.88075e-05	6.20247e-07
4.04302e-05	1.03375e-06
2.94038e-05	4.13498e-07
1.47019e-05	2.06749e-07
3.67547e-06	2.06749e-07
3.67547e-06	8.26996e-07
1.10264e-05	8.26996e-07
1.47019e-05	4.13498e-07
1.83774e-05	2.06749e-07
2.57283e-05	2.06749e-07
3.67547e-05	2.06749e-07
2.94038e-05	4.13498e-07
1.10264e-05	6.20247e-07
7.35094e-06	6.20247e-07
3.67547e-06	2.06749e-07
3.67547e-06	2.06749e-07
3.67547e-06	6.20247e-07
3.67547e-06	8.26996e-07
1.47019e-05	1.03375e-06
1.47019e-05	2.06749e-07
1.47019e-05	1.44724e-06
1.10264e-05	2.06749e-06
1.10264e-05	2.68774e-06
3.67547e-06	3.30799e-06
1.48787e-06	1.03375e-06
2.97573e-06	4.13498e-07
2.97573e-06	2.06749e-07
1.48787e-06	2.06749e-07
5.95147e-06	1.03375e-06
8.9272e-06	1.03375e-06
7.43933e-06	6.20247e-07
1.78544e-05	2.06749e-07
2.08301e-05	1.30732e-06
2.38059e-05	3.92196e-06
2.38059e-05	3.92196e-06
1.63665e-05	2.61464e-06
1.19029e-05	5.22929e-06
5.95147e-06	1.30732e-06
1.48787e-06	5.22929e-06
1.48787e-06	1.17659e-05
4.4636e-06	9.15125e-06
5.95147e-06	3.92196e-06
7.43933e-06	2.61464e-06
1.04151e-05	1.30732e-06
1.48787e-05	2.61464e-06
1.19029e-05	2.61464e-06
4.4636e-06	1.30732e-06
2.97573e-06	3.92196e-06
1.48787e-06	6.53661e-06
1.48787e-06	2.61464e-06
1.48787e-06	1.30732e-06
1.48787e-06	1.30732e-06
5.95147e-06	5.22929e-06
5.95147e-06	5.22929e-06
5.95147e-06	2.61464e-06
4.4636e-06	1.30732e-06
4.4636e-06	1.30732e-06
1.48787e-06	1.30732e-06
1.61186e-06	2.61464e-06
3.22371e-06	3.92196e-06
3.22371e-06	3.92196e-06
1.61186e-06	1.30732e-06
6.44743e-06	1.30732e-06
9.67114e-06	3.92196e-06
8.05928e-06	5.22929e-06
1.93423e-05	6.53661e-06
2.2566e-05	1.30732e-06
2.57897e-05	9.15125e-06
2.57897e-05	1.30732e-05
1.77304e-05	1.69952e-05
1.28949e-05	2.09171e-05
6.44743e-06	6.53661e-06
1.61186e-06	2.61464e-06
1.61186e-06	1.30732e-06
4.83557e-06	1.30732e-06
6.44743e-06	6.53661e-06
8.05928e-06	6.53661e-06
1.1283e-05	3.92196e-06
1.61186e-05	1.30732e-06
1.28949e-05	9.42347e-07
4.83557e-06	2.82704e-06
3.22371e-06	2.82704e-06
1.61186e-06	1.88469e-06
1.61186e-06	3.76939e-06
1.61186e-06	9.42347e-07
1.61186e-06	3.76939e-06
6.44743e-06	8.48112e-06
6.44743e-06	6.59643e-06
6.44743e-06	2.82704e-06
4.83557e-06	1.88469e-06
4.83557e-06	9.42347e-07
1.61186e-06	1.88469e-06
1.84921e-06	1.88469e-06
3.69842e-06	9.42347e-07
3.69842e-06	2.82704e-06
1.84921e-06	4.71173e-06
7.39684e-06	1.88469e-06
1.10953e-05	9.42347e-07
9.24605e-06	9.42347e-07
2.21905e-05	3.76939e-06
2.58889e-05	3.76939e-06
2.95874e-05	1.88469e-06
2.95874e-05	9.42347e-07
2.03413e-05	9.42347e-07
1.47937e-05	9.42347e-07
7.39684e-06	1.88469e-06
1.84921e-06	2.82704e-06
1.84921e-06	2.82704e-06
5.54763e-06	9.42347e-07
7.39684e-06	9.42347e-07
9.24605e-06	2.82704e-06
1.29445e-05	3.76939e-06
1.84921e-05	4.71173e-06
1.47937e-05	9.42347e-07
5.54763e-06	6.59643e-06
3.69842e-06	9.42347e-06
1.84921e-06	1.22505e-05
1.84921e-06	1.50775e-05
1.84921e-06	4.71173e-06
1.84921e-06	1.88469e-06
7.39684e-06	9.42347e-07
7.39684e-06	9.42347e-07
7.39684e-06	4.71173e-06
5.54763e-06	4.71173e-06
5.54763e-06	2.82704e-06
1.84921e-06	9.42347e-07
1.60779e-06	1.08417e-06
3.21558e-06	3.2525e-06
3.21558e-06	3.2525e-06
1.60779e-06	2.16833e-06
6.43115e-06	4.33667e-06
9.64673e-06	1.08417e-06
8.03894e-06	4.33667e-06
1.92935e-05	9.7575e-06
2.2509e-05	7.58917e-06
2.57246e-05	3.2525e-06
2.57246e-05	2.16833e-06
1.76857e-05	1.08417e-06
1.28623e-05	2.16833e-06
6.43115e-06	2.16833e-06
1.60779e-06	1.08417e-06
1.60779e-06	3.2525e-06
4.82337e-06	5.42083e-06
6.43115e-06	2.16833e-06
8.03894e-06	1.08417e-06
1.12545e-05	1.08417e-06
1.60779e-05	4.33667e-06
1.28623e-05	4.33667e-06
4.82337e-06	2.16833e-06
3.21558e-06	1.08417e-06
1.60779e-06	1.08417e-06
1.60779e-06	1.08417e-06
1.60779e-06	2.16833e-06
1.60779e-06	3.2525e-06
6.43115e-06	3.2525e-06
6.43115e-06	1.08417e-06
6.43115e-06	1.08417e-06
4.82337e-06	3.2525e-06
4.82337e-06	4.33667e-06
1.60779e-06	5.42083e-06
1.51618e-06	1.08417e-06
3.03235e-06	7.58917e-06
3.03235e-06	1.08417e-05
1.51618e-06	1.40942e-05
6.06471e-06	1.73467e-05
9.09706e-06	5.42083e-06
7.58089e-06	2.16833e-06
1.81941e-05	1.08417e-06
2.12265e-05	1.08417e-06
2.42588e-05	5.42083e-06
2.42588e-05	5.42083e-06
1.66779e-05	3.2525e-06
1.21294e-05	1.08417e-06
6.06471e-06	9.80129e-07
1.51618e-06	1.96026e-06
1.51618e-06	1.96026e-06
4.54853e-06	2.94039e-06
6.06471e-06	1.96026e-06
7.58089e-06	9.80129e-07
1.06132e-05	9.80129e-07
1.51618e-05	2.94039e-06
1.21294e-05	2.94039e-06
4.54853e-06	1.96026e-06
3.03235e-06	9.80129e-07
1.51618e-06	9.80129e-07
1.51618e-06	9.80129e-07
1.51618e-06	9.80129e-07
1.51618e-06	1.96026e-06
6.06471e-06	3.92052e-06
6.06471e-06	4.90064e-06
6.06471e-06	2.94039e-06
4.54853e-06	1.96026e-06
4.54853e-06	9.80129e-07
1.51618e-06	9.80129e-07
1.38332e-06	9.80129e-07
1.38332e-06	9.80129e-07
2.76664e-06	1.96026e-06
2.76664e-06	3.92052e-06
2.76664e-06	3.92052e-06
4.14996e-06	2.94039e-06
5.53328e-06	1.96026e-06
9.68325e-06	4.90064e-06
1.52165e-05	4.90064e-06
1.79832e-05	8.82116e-06
1.93665e-05	8.82116e-06
2.21331e-05	3.92052e-06
1.52165e-05	9.80129e-07
1.24499e-05	9.80129e-07
5.53328e-06	1.96026e-06
2.76664e-06	1.96026e-06
1.38332e-06	9.80129e-07
1.38332e-06	9.80129e-07
1.38332e-06	1.04668e-06
4.14996e-06	2.09335e-06
5.53328e-06	2.09335e-06
5.53328e-06	3.14003e-06
2.76664e-06	2.09335e-06
2.76664e-06	1.04668e-06
1.38332e-06	1.04668e-06
1.38332e-06	3.14003e-06
1.38332e-06	3.14003e-06
1.38332e-06	2.09335e-06
1.38332e-06	1.04668e-06
2.76664e-06	1.04668e-06
2.76664e-06	1.04668e-06
2.76664e-06	1.04668e-06
1.38332e-06	2.09335e-06
3.7084e-06	4.1867e-06
3.7084e-06	5.23338e-06
7.41681e-06	3.14003e-06
7.41681e-06	2.09335e-06
7.41681e-06	1.04668e-06
1.11252e-05	1.04668e-06
1.48336e-05	1.04668e-06
2.59588e-05	1.04668e-06
4.07925e-05	2.09335e-06
4.82093e-05	4.1867e-06
5.19177e-05	4.1867e-06
5.93345e-05	3.14003e-06
4.07925e-05	2.09335e-06
3.33756e-05	5.23338e-06
1.48336e-05	5.23338e-06
7.41681e-06	9.42008e-06
3.7084e-06	9.42008e-06
3.7084e-06	4.1867e-06
3.7084e-06	1.04668e-06
1.11252e-05	1.04668e-06
1.48336e-05	2.09335e-06
1.48336e-05	2.09335e-06
7.41681e-06	1.04668e-06
7.41681e-06	1.04668e-06
3.7084e-06	1.17414e-06
3.7084e-06	2.34827e-06
3.7084e-06	2.34827e-06
3.7084e-06	3.52241e-06
3.7084e-06	2.34827e-06
7.41681e-06	1.17414e-06
7.41681e-06	1.17414e-06
7.41681e-06	3.52241e-06
3.7084e-06	3.52241e-06
1.54255e-06	2.34827e-06
1.54255e-06	1.17414e-06
3.0851e-06	1.17414e-06
3.0851e-06	1.17414e-06
3.0851e-06	1.17414e-06
4.62765e-06	2.34827e-06
6.1702e-06	4.69654e-06
1.07978e-05	5.87068e-06
1.6968e-05	3.52241e-06
2.00531e-05	2.34827e-06
2.15957e-05	1.17414e-06
2.46808e-05	1.17414e-06
1.6968e-05	1.17414e-06
1.38829e-05	1.17414e-06
6.1702e-06	2.34827e-06
3.0851e-06	4.69654e-06
1.54255e-06	4.69654e-06
1.54255e-06	3.52241e-06
1.54255e-06	2.34827e-06
4.62765e-06	5.87068e-06
6.1702e-06	5.87068e-06
6.1702e-06	1.05672e-05
3.0851e-06	1.05672e-05
3.0851e-06	4.69654e-06
1.54255e-06	1.17414e-06
1.54255e-06	1.17414e-06
1.54255e-06	2.34827e-06
1.54255e-06	2.34827e-06
1.54255e-06	1.17414e-06
3.0851e-06	1.17414e-06
3.0851e-06	4.76703e-07
3.0851e-06	9.53407e-07
1.54255e-06	9.53407e-07
1.5846e-06	1.43011e-06
1.5846e-06	9.53407e-07
3.16919e-06	4.76703e-07
3.16919e-06	4.76703e-07
3.16919e-06	1.43011e-06
4.75379e-06	1.43011e-06
6.33838e-06	9.53407e-07
1.10922e-05	4.76703e-07
1.74305e-05	4.76703e-07
2.05997e-05	4.76703e-07
2.21843e-05	4.76703e-07
2.53535e-05	9.53407e-07
1.74305e-05	1.90681e-06
1.42614e-05	2.38352e-06
6.33838e-06	1.43011e-06
3.16919e-06	9.53407e-07
1.5846e-06	4.76703e-07
1.5846e-06	4.76703e-07
1.5846e-06	4.76703e-07
4.75379e-06	4.76703e-07
6.33838e-06	9.53407e-07
6.33838e-06	1.90681e-06
3.16919e-06	1.90681e-06
3.16919e-06	1.43011e-06
1.5846e-06	9.53407e-07
1.5846e-06	2.38352e-06
1.5846e-06	2.38352e-06
1.5846e-06	4.29033e-06
1.5846e-06	4.29033e-06
3.16919e-06	1.90681e-06
3.16919e-06	4.76703e-07
3.16919e-06	4.76703e-07
1.5846e-06	9.53407e-07
1.76841e-06	9.53407e-07
1.76841e-06	4.76703e-07
3.53682e-06	4.76703e-07
3.53682e-06	1.32327e-06
3.53682e-06	2.64653e-06
5.30524e-06	2.64653e-06
7.07365e-06	3.9698e-06
1.23789e-05	2.64653e-06
1.94525e-05	1.32327e-06
2.29894e-05	1.32327e-06
2.47578e-05	3.9698e-06
2.82946e-05	3.9698e-06
1.94525e-05	2.64653e-06
1.59157e-05	1.32327e-06
7.07365e-06	1.32327e-06
3.53682e-06	1.32327e-06
1.76841e-06	1.32327e-06
1.76841e-06	2.64653e-06
1.76841e-06	5.29307e-06
5.30524e-06	6.61634e-06
7.07365e-06	3.9698e-06
7.07365e-06	2.64653e-06
3.53682e-06	1.32327e-06
3.53682e-06	1.32327e-06
1.76841e-06	1.32327e-06
1.76841e-06	1.32327e-06
1.76841e-06	2.64653e-06
1.76841e-06	5.29307e-06
1.76841e-06	5.29307e-06
3.53682e-06	3.9698e-06
3.53682e-06	2.64653e-06
3.53682e-06	6.61634e-06
1.76841e-06	6.61634e-06
1.68963e-06	1.19094e-05
1.68963e-06	1.19094e-05
3.37926e-06	5.29307e-06
3.37926e-06	1.32327e-06
3.37926e-06	1.32327e-06
5.0689e-06	2.64653e-06
6.75853e-06	2.64653e-06
1.18274e-05	1.32327e-06
1.8586e-05	1.32327e-06
2.19652e-05	1.00295e-06
2.36549e-05	2.00589e-06
2.70341e-05	2.00589e-06
1.8586e-05	3.00884e-06
1.52067e-05	2.00589e-06
6.75853e-06	1.00295e-06
3.37926e-06	1.00295e-06
1.68963e-06	3.00884e-06
1.68963e-06	3.00884e-06
1.68963e-06	2.00589e-06
5.0689e-06	1.00295e-06
6.75853e-06	1.00295e-06
6.75853e-06	1.00295e-06
3.37926e-06	1.00295e-06
3.37926e-06	2.00589e-06
1.68963e-06	4.01178e-06
1.68963e-06	5.01473e-06
1.68963e-06	3.00884e-06
1.68963e-06	2.00589e-06
1.68963e-06	1.00295e-06
3.37926e-06	1.00295e-06
3.37926e-06	1.00295e-06
3.37926e-06	1.00295e-06
1.68963e-06	2.00589e-06
1.54543e-06	4.01178e-06
1.54543e-06	4.01178e-06
3.09085e-06	3.00884e-06
3.09085e-06	2.00589e-06
3.09085e-06	5.01473e-06
4.63628e-06	5.01473e-06
6.1817e-06	9.02652e-06
1.0818e-05	9.02652e-06
1.69997e-05	4.01178e-06
2.00905e-05	1.00295e-06
2.1636e-05	1.00295e-06
2.47268e-05	2.00589e-06
1.69997e-05	2.00589e-06
1.39088e-05	1.00295e-06
6.1817e-06	1.00295e-06
3.09085e-06	1.04106e-06
1.54543e-06	2.08211e-06
1.54543e-06	2.08211e-06
1.54543e-06	3.12317e-06
4.63628e-06	2.08211e-06
6.1817e-06	1.04106e-06
6.1817e-06	1.04106e-06
3.09085e-06	3.12317e-06
3.09085e-06	3.12317e-06
1.54543e-06	2.08211e-06
1.54543e-06	1.04106e-06
1.54543e-06	1.04106e-06
1.54543e-06	1.04106e-06
1.54543e-06	1.04106e-06
3.09085e-06	2.08211e-06
3.09085e-06	4.16423e-06
3.09085e-06	5.20528e-06
1.54543e-06	3.12317e-06
7.32634e-07	2.08211e-06
7.32634e-07	1.04106e-06
7.32634e-07	1.04106e-06
1.46527e-06	1.04106e-06
2.93054e-06	1.04106e-06
4.3958e-06	2.08211e-06
7.32634e-06	4.16423e-06
8.05897e-06	4.16423e-06
9.52424e-06	3.12317e-06
1.02569e-05	2.08211e-06
7.32634e-06	5.20528e-06
4.3958e-06	5.20528e-06
1.46527e-06	9.36951e-06
7.32634e-07	9.36951e-06
4.3958e-06	4.16423e-06
8.05897e-06	1.04106e-06
1.17221e-05	1.04106e-06
1.02569e-05	2.08211e-06
8.79161e-06	2.08211e-06
6.5937e-06	1.04106e-06
5.86107e-06	1.04106e-06
2.93054e-06	1.0091e-06
7.32634e-07	1.0091e-06
7.32634e-07	1.0091e-06
7.32634e-07	1.0091e-06
2.93054e-06	1.0091e-06
2.93054e-06	1.0091e-06
1.46527e-06	2.0182e-06
4.00961e-06	7.06369e-06
4.00961e-06	6.05459e-06
4.00961e-06	3.02729e-06
8.01921e-06	1.0091e-06
1.60384e-05	1.0091e-06
2.40576e-05	1.0091e-06
4.00961e-05	2.0182e-06
4.41057e-05	2.0182e-06
5.21249e-05	1.0091e-06
5.61345e-05	1.0091e-06
4.00961e-05	1.0091e-06
2.40576e-05	1.0091e-06
8.01921e-06	1.0091e-06
4.00961e-06	1.0091e-06
2.40576e-05	2.0182e-06
4.41057e-05	1.0091e-06
6.41537e-05	4.03639e-06
5.61345e-05	5.04549e-06
4.81153e-05	1.51365e-05
3.60865e-05	1.61456e-05
3.20769e-05	5.04549e-06
1.60384e-05	2.0182e-06
4.00961e-06	1.0091e-06
4.00961e-06	2.0182e-06
4.00961e-06	3.02729e-06
1.60384e-05	3.02729e-06
1.60384e-05	2.0182e-06
8.01921e-06	1.0091e-06
1.28357e-06	2.0182e-06
1.28357e-06	9.10478e-07
1.28357e-06	9.10478e-07
2.56713e-06	9.10478e-07
5.13427e-06	9.10478e-07
7.7014e-06	9.10478e-07
1.28357e-05	9.10478e-07
1.41192e-05	1.82096e-06
1.66864e-05	6.37335e-06
1.79699e-05	5.46287e-06
1.28357e-05	2.73143e-06
7.7014e-06	9.10478e-07
2.56713e-06	9.10478e-07
1.28357e-06	9.10478e-07
7.7014e-06	1.82096e-06
1.41192e-05	1.82096e-06
2.05371e-05	9.10478e-07
1.79699e-05	9.10478e-07
1.54028e-05	9.10478e-07
1.15521e-05	9.10478e-07
1.02685e-05	9.10478e-07
5.13427e-06	9.10478e-07
1.28357e-06	1.82096e-06
1.28357e-06	9.10478e-07
1.28357e-06	3.64191e-06
5.13427e-06	4.55239e-06
5.13427e-06	1.36572e-05
2.56713e-06	1.45676e-05
9.71949e-07	4.55239e-06
9.71949e-07	1.82096e-06
9.71949e-07	9.10478e-07
1.9439e-06	1.82096e-06
3.8878e-06	2.73143e-06
5.83169e-06	2.73143e-06
9.71949e-06	1.82096e-06
1.06914e-05	9.10478e-07
1.26353e-05	1.82096e-06
1.36073e-05	1.06136e-06
9.71949e-06	1.06136e-06
5.83169e-06	1.06136e-06
1.9439e-06	1.06136e-06
9.71949e-07	1.06136e-06
5.83169e-06	1.06136e-06
1.06914e-05	2.12273e-06
1.55512e-05	7.42955e-06
1.36073e-05	6.36819e-06
1.16634e-05	3.18409e-06
8.74754e-06	1.06136e-06
7.77559e-06	1.06136e-06
3.8878e-06	1.06136e-06
9.71949e-07	2.12273e-06
9.71949e-07	2.12273e-06
9.71949e-07	1.06136e-06
3.8878e-06	1.06136e-06
3.8878e-06	1.06136e-06
1.9439e-06	1.06136e-06
1.33956e-06	1.06136e-06
1.33956e-06	1.06136e-06
1.33956e-06	2.12273e-06
2.67913e-06	1.06136e-06
5.35825e-06	4.24546e-06
8.03738e-06	5.30682e-06
1.33956e-05	1.59205e-05
1.47352e-05	1.69818e-05
1.74143e-05	5.30682e-06
1.87539e-05	2.12273e-06
1.33956e-05	1.06136e-06
8.03738e-06	2.12273e-06
2.67913e-06	3.18409e-06
1.33956e-06	3.18409e-06
8.03738e-06	2.12273e-06
1.47352e-05	1.06136e-06
2.1433e-05	2.12273e-06
1.87539e-05	3.69299e-07
1.60748e-05	3.69299e-07
1.20561e-05	3.69299e-07
1.07165e-05	3.69299e-07
5.35825e-06	3.69299e-07
1.33956e-06	3.69299e-07
1.33956e-06	7.38598e-07
1.33956e-06	2.58509e-06
5.35825e-06	2.2158e-06
5.35825e-06	1.1079e-06
2.67913e-06	3.69299e-07
8.97104e-07	3.69299e-07
8.97104e-07	3.69299e-07
8.97104e-07	7.38598e-07
1.79421e-06	7.38598e-07
3.58842e-06	3.69299e-07
5.38263e-06	3.69299e-07
8.97104e-06	3.69299e-07
9.86815e-06	3.69299e-07
1.16624e-05	3.69299e-07
1.25595e-05	3.69299e-07
8.97104e-06	7.38598e-07
5.38263e-06	3.69299e-07
1.79421e-06	1.4772e-06
8.97104e-07	1.8465e-06
5.38263e-06	5.53949e-06
9.86815e-06	5.90879e-06
1.43537e-05	1.8465e-06
1.25595e-05	7.38598e-07
1.07653e-05	3.69299e-07
8.07394e-06	7.38598e-07
7.17684e-06	1.1079e-06
3.58842e-06	1.1079e-06
8.97104e-07	7.38598e-07
8.97104e-07	3.69299e-07
8.97104e-07	7.38598e-07
3.58842e-06	1.54326e-06
3.58842e-06	1.54326e-06
1.79421e-06	1.54326e-06
1.1008e-06	1.54326e-06
1.1008e-06	1.54326e-06
1.1008e-06	1.54326e-06
2.2016e-06	3.08652e-06
4.4032e-06	1.08028e-05
6.6048e-06	9.25956e-06
1.1008e-05	4.62978e-06
1.21088e-05	1.54326e-06
1.43104e-05	1.54326e-06
1.54112e-05	1.54326e-06
1.1008e-05	3.08652e-06
6.6048e-06	3.08652e-06
2.2016e-06	1.54326e-06
1.1008e-06	1.54326e-06
6.6048e-06	1.54326e-06
1.21088e-05	1.54326e-06
1.76128e-05	1.54326e-06
1.54112e-05	1.54326e-06
1.32096e-05	3.08652e-06
9.9072e-06	1.54326e-06
8.8064e-06	6.17304e-06
4.4032e-06	7.7163e-06
1.1008e-06	2.31489e-05
1.1008e-06	2.46921e-05
1.1008e-06	7.7163e-06
4.4032e-06	3.08652e-06
4.4032e-06	1.54326e-06
2.2016e-06	3.08652e-06
7.8203e-07	4.62978e-06
7.8203e-07	4.62978e-06
7.8203e-07	3.08652e-06
1.56406e-06	1.54326e-06
2.34609e-06	3.08652e-06
2.34609e-06	9.46216e-07
4.69218e-06	9.46216e-07
4.69218e-06	9.46216e-07
3.91015e-06	9.46216e-07
3.91015e-06	9.46216e-07
5.47421e-06	9.46216e-07
6.25624e-06	1.89243e-06
3.91015e-06	6.62351e-06
1.56406e-06	5.67729e-06
7.8203e-07	2.83865e-06
1.56406e-06	9.46216e-07
1.56406e-06	9.46216e-07
2.34609e-06	9.46216e-07
4.69218e-06	1.89243e-06
8.60233e-06	1.89243e-06
1.25125e-05	9.46216e-07
8.60233e-06	9.46216e-07
3.91015e-06	9.46216e-07
1.56406e-06	9.46216e-07
1.56406e-06	9.46216e-07
7.8203e-07	9.46216e-07
1.56406e-06	1.89243e-06
1.56406e-06	9.46216e-07
1.56406e-06	3.78486e-06
2.34609e-06	4.73108e-06
1.56406e-06	1.41932e-05
1.56406e-06	1.51395e-05
7.8203e-07	4.73108e-06
7.8203e-07	1.89243e-06
7.8203e-07	9.46216e-07
7.8203e-07	1.89243e-06
4.00099e-06	2.83865e-06
4.00099e-06	2.83865e-06
4.00099e-06	1.89243e-06
8.00197e-06	9.46216e-07
1.2003e-05	1.89243e-06
1.2003e-05	1.04743e-06
2.40059e-05	1.04743e-06
2.40059e-05	1.04743e-06
2.00049e-05	1.04743e-06
2.00049e-05	1.04743e-06
2.80069e-05	1.04743e-06
3.20079e-05	2.09486e-06
2.00049e-05	7.332e-06
8.00197e-06	6.28457e-06
4.00099e-06	3.14228e-06
8.00197e-06	1.04743e-06
8.00197e-06	1.04743e-06
1.2003e-05	1.04743e-06
2.40059e-05	2.09486e-06
4.40108e-05	2.09486e-06
6.40158e-05	1.04743e-06
4.40108e-05	1.04743e-06
2.00049e-05	1.04743e-06
8.00197e-06	1.04743e-06
8.00197e-06	1.04743e-06
4.00099e-06	1.04743e-06
8.00197e-06	2.09486e-06
8.00197e-06	1.04743e-06
8.00197e-06	4.18971e-06
1.2003e-05	5.23714e-06
8.00197e-06	1.57114e-05
8.00197e-06	1.67588e-05
4.00099e-06	5.23714e-06
4.00099e-06	2.09486e-06
4.00099e-06	1.04743e-06
4.00099e-06	2.09486e-06
1.32758e-06	3.14228e-06
1.32758e-06	3.14228e-06
1.32758e-06	2.09486e-06
2.65517e-06	1.04743e-06
3.98275e-06	2.09486e-06
3.98275e-06	7.46354e-07
7.96551e-06	7.46354e-07
7.96551e-06	1.49271e-06
6.63792e-06	7.46354e-07
6.63792e-06	7.46354e-07
9.29309e-06	7.46354e-07
1.06207e-05	1.49271e-06
6.63792e-06	7.46354e-07
2.65517e-06	7.46354e-07
1.32758e-06	7.46354e-07
2.65517e-06	7.46354e-07
2.65517e-06	2.23906e-06
3.98275e-06	2.23906e-06
7.96551e-06	7.46354e-07
1.46034e-05	7.46354e-07
2.12414e-05	1.49271e-06
1.46034e-05	2.23906e-06
6.63792e-06	3.73177e-06
2.65517e-06	2.98542e-06
2.65517e-06	2.23906e-06
1.32758e-06	1.49271e-06
2.65517e-06	7.46354e-07
2.65517e-06	7.46354e-07
2.65517e-06	1.49271e-06
3.98275e-06	1.49271e-06
2.65517e-06	1.49271e-06
2.65517e-06	2.23906e-06
1.32758e-06	1.49271e-06
1.32758e-06	3.73177e-06
1.32758e-06	3.73177e-06
1.32758e-06	2.23906e-06
9.33104e-07	7.46354e-07
9.33104e-07	1.49271e-06
9.33104e-07	3.73177e-06
1.86621e-06	3.73177e-06
2.79931e-06	2.98542e-06
2.79931e-06	5.97083e-06
5.59862e-06	8.20989e-06
5.59862e-06	3.73177e-06
4.66552e-06	3.73177e-06
4.66552e-06	2.23906e-06
6.53173e-06	7.56961e-07
7.46483e-06	7.56961e-07
4.66552e-06	1.51392e-06
1.86621e-06	7.56961e-07
9.33104e-07	7.56961e-07
1.86621e-06	7.56961e-07
1.86621e-06	1.51392e-06
2.79931e-06	7.56961e-07
5.59862e-06	7.56961e-07
1.02641e-05	7.56961e-07
1.49297e-05	7.56961e-07
1.02641e-05	2.27088e-06
4.66552e-06	2.27088e-06
1.86621e-06	7.56961e-07
1.86621e-06	7.56961e-07
9.33104e-07	1.51392e-06
1.86621e-06	2.27088e-06
1.86621e-06	3.7848e-06
1.86621e-06	3.02784e-06
2.79931e-06	2.27088e-06
1.86621e-06	1.51392e-06
1.86621e-06	7.56961e-07
9.33104e-07	7.56961e-07
9.33104e-07	1.51392e-06
9.33104e-07	1.51392e-06
9.33104e-07	1.51392e-06
1.08807e-06	2.27088e-06
1.08807e-06	1.51392e-06
1.08807e-06	3.7848e-06
2.17614e-06	3.7848e-06
3.26421e-06	2.27088e-06
3.26421e-06	7.56961e-07
6.52841e-06	1.51392e-06
6.52841e-06	3.7848e-06
5.44035e-06	3.7848e-06
5.44035e-06	3.02784e-06
7.61648e-06	6.05568e-06
8.70455e-06	8.32657e-06
5.44035e-06	3.7848e-06
2.17614e-06	3.7848e-06
1.08807e-06	2.27088e-06
2.17614e-06	7.48965e-07
2.17614e-06	7.48965e-07
3.26421e-06	1.49793e-06
6.52841e-06	7.48965e-07
1.19688e-05	7.48965e-07
1.74091e-05	7.48965e-07
1.19688e-05	1.49793e-06
5.44035e-06	7.48965e-07
2.17614e-06	7.48965e-07
2.17614e-06	7.48965e-07
1.08807e-06	7.48965e-07
2.17614e-06	2.24689e-06
2.17614e-06	2.24689e-06
2.17614e-06	7.48965e-07
3.26421e-06	7.48965e-07
2.17614e-06	1.49793e-06
2.17614e-06	2.24689e-06
1.08807e-06	3.74482e-06
1.08807e-06	2.99586e-06
1.08807e-06	2.24689e-06
1.08807e-06	1.49793e-06
7.62008e-07	7.48965e-07
7.62008e-07	7.48965e-07
7.62008e-07	1.49793e-06
1.52402e-06	1.49793e-06
2.28602e-06	1.49793e-06
2.28602e-06	2.24689e-06
4.57205e-06	1.49793e-06
4.57205e-06	3.74482e-06
3.81004e-06	3.74482e-06
3.81004e-06	2.24689e-06
5.33406e-06	7.48965e-07
6.09606e-06	1.49793e-06
3.81004e-06	3.74482e-06
1.52402e-06	3.74482e-06
7.62008e-07	2.99586e-06
1.52402e-06	5.99172e-06
1.52402e-06	8.23861e-06
2.28602e-06	3.74482e-06
4.57205e-06	3.74482e-06
8.38209e-06	2.24689e-06
1.21921e-05	4.64749e-07
8.38209e-06	4.64749e-07
3.81004e-06	9.29499e-07
1.52402e-06	4.64749e-07
1.52402e-06	4.64749e-07
7.62008e-07	4.64749e-07
1.52402e-06	9.29499e-07
1.52402e-06	4.64749e-07
1.52402e-06	4.64749e-07
2.28602e-06	4.64749e-07
1.52402e-06	4.64749e-07
1.52402e-06	1.39425e-06
7.62008e-07	1.39425e-06
7.62008e-07	4.64749e-07
7.62008e-07	4.64749e-07
7.62008e-07	9.29499e-07
1.03391e-06	1.39425e-06
1.03391e-06	2.32375e-06
1.03391e-06	1.859e-06
2.06783e-06	1.39425e-06
3.10174e-06	9.29499e-07
3.10174e-06	4.64749e-07
6.20348e-06	4.64749e-07
6.20348e-06	9.29499e-07
5.16957e-06	9.29499e-07
5.16957e-06	9.29499e-07
7.23739e-06	1.39425e-06
8.27131e-06	9.29499e-07
5.16957e-06	2.32375e-06
2.06783e-06	2.32375e-06
1.03391e-06	1.39425e-06
2.06783e-06	4.64749e-07
2.06783e-06	9.29499e-07
3.10174e-06	2.32375e-06
6.20348e-06	2.32375e-06
1.1373e-05	1.859e-06
1.65426e-05	3.718e-06
1.1373e-05	5.11224e-06
5.16957e-06	2.32375e-06
2.06783e-06	2.32375e-06
2.06783e-06	1.39425e-06
1.03391e-06	1.29661e-06
2.06783e-06	1.29661e-06
2.06783e-06	2.59323e-06
2.06783e-06	1.29661e-06
3.10174e-06	1.29661e-06
2.06783e-06	1.29661e-06
2.06783e-06	2.59323e-06
1.03391e-06	1.29661e-06
1.03391e-06	1.29661e-06
1.03391e-06	1.29661e-06
1.03391e-06	1.29661e-06
9.20385e-07	3.88984e-06
9.20385e-07	3.88984e-06
9.20385e-07	1.29661e-06
9.20385e-07	1.29661e-06
1.38058e-06	2.59323e-06
1.84077e-06	3.88984e-06
4.60193e-06	6.48306e-06
5.52231e-06	5.18645e-06
6.4427e-06	3.88984e-06
7.36308e-06	2.59323e-06
5.06212e-06	1.29661e-06
4.14173e-06	1.29661e-06
2.30096e-06	2.59323e-06
4.60193e-07	2.59323e-06
9.20385e-07	2.59323e-06
5.52231e-06	3.88984e-06
4.14173e-06	2.59323e-06
2.76116e-06	6.48306e-06
2.76116e-06	6.48306e-06
2.30096e-06	3.88984e-06
4.60193e-06	1.29661e-06
1.38058e-06	2.59323e-06
4.60193e-07	6.48306e-06
9.20385e-07	6.48306e-06
1.38058e-06	5.18645e-06
2.76116e-06	1.03729e-05
4.14173e-06	1.42627e-05
3.68154e-06	6.48306e-06
2.30096e-06	6.48306e-06
1.38058e-06	3.88984e-06
9.20385e-07	5.84256e-07
4.60193e-07	5.84256e-07
9.20385e-07	1.16851e-06
1.38058e-06	5.84256e-07
9.20385e-07	5.84256e-07
4.60193e-07	5.84256e-07
4.60193e-07	1.16851e-06
7.74672e-06	5.84256e-07
7.74672e-06	5.84256e-07
7.74672e-06	5.84256e-07
7.74672e-06	5.84256e-07
1.16201e-05	1.75277e-06
1.54934e-05	1.75277e-06
3.87336e-05	5.84256e-07
4.64803e-05	5.84256e-07
5.4227e-05	1.16851e-06
6.19738e-05	1.75277e-06
4.2607e-05	2.92128e-06
3.48602e-05	2.33702e-06
1.93668e-05	1.75277e-06
3.87336e-06	1.16851e-06
7.74672e-06	5.84256e-07
4.64803e-05	5.84256e-07
3.48602e-05	1.16851e-06
2.32402e-05	1.16851e-06
2.32402e-05	1.16851e-06
1.93668e-05	1.75277e-06
3.87336e-05	1.16851e-06
1.16201e-05	2.92128e-06
3.87336e-06	2.92128e-06
7.74672e-06	1.75277e-06
1.16201e-05	5.84256e-07
2.32402e-05	1.16851e-06
3.48602e-05	2.92128e-06
3.09869e-05	2.92128e-06
1.93668e-05	2.33702e-06
1.16201e-05	4.67405e-06
7.74672e-06	6.42681e-06
3.87336e-06	2.92128e-06
7.74672e-06	2.92128e-06
1.16201e-05	1.75277e-06
7.74672e-06	6.90534e-07
3.87336e-06	6.90534e-07
3.87336e-06	1.38107e-06
1.85921e-06	6.90534e-07
1.85921e-06	6.90534e-07
1.85921e-06	6.90534e-07
1.85921e-06	1.38107e-06
2.78882e-06	6.90534e-07
3.71842e-06	6.90534e-07
9.29606e-06	6.90534e-07
1.11553e-05	6.90534e-07
1.30145e-05	2.0716e-06
1.48737e-05	2.0716e-06
1.02257e-05	6.90534e-07
8.36645e-06	6.90534e-07
4.64803e-06	1.38107e-06
9.29606e-07	2.0716e-06
1.85921e-06	3.45267e-06
1.11553e-05	2.76213e-06
8.36645e-06	2.0716e-06
5.57764e-06	1.38107e-06
5.57764e-06	6.90534e-07
4.64803e-06	6.90534e-07
9.29606e-06	1.38107e-06
2.78882e-06	1.38107e-06
9.29606e-07	1.38107e-06
1.85921e-06	2.0716e-06
2.78882e-06	1.38107e-06
5.57764e-06	3.45267e-06
8.36645e-06	3.45267e-06
7.43685e-06	2.0716e-06
4.64803e-06	6.90534e-07
2.78882e-06	1.38107e-06
1.85921e-06	3.45267e-06
9.29606e-07	3.45267e-06
1.85921e-06	2.76213e-06
2.78882e-06	5.52427e-06
1.85921e-06	7.59587e-06
9.29606e-07	3.45267e-06
9.29606e-07	3.45267e-06
1.36572e-06	2.0716e-06
1.36572e-06	2.48948e-07
1.36572e-06	7.46843e-07
1.36572e-06	7.46843e-07
2.04858e-06	4.97895e-07
2.73144e-06	4.97895e-07
6.8286e-06	7.46843e-07
8.19432e-06	1.24474e-06
9.56004e-06	1.24474e-06
1.09258e-05	9.9579e-07
7.51146e-06	4.97895e-07
6.14574e-06	2.48948e-07
3.4143e-06	2.48948e-07
6.8286e-07	2.48948e-07
1.36572e-06	4.97895e-07
8.19432e-06	7.46843e-07
6.14574e-06	2.48948e-07
4.09716e-06	2.48948e-07
4.09716e-06	2.48948e-07
3.4143e-06	2.48948e-07
6.8286e-06	4.97895e-07
2.04858e-06	2.48948e-07
6.8286e-07	2.48948e-07
1.36572e-06	2.48948e-07
2.04858e-06	2.48948e-07
4.09716e-06	2.48948e-07
6.14574e-06	2.48948e-07
5.46288e-06	9.9579e-07
3.4143e-06	1.24474e-06
2.04858e-06	1.49369e-06
1.36572e-06	1.49369e-06
6.8286e-07	1.49369e-06
1.36572e-06	2.73842e-06
2.04858e-06	1.74263e-06
1.36572e-06	1.49369e-06
6.8286e-07	1.24474e-06
6.8286e-07	4.97895e-07
1.40576e-06	2.48948e-07
1.40576e-06	2.48948e-07
1.40576e-06	9.9579e-07
1.40576e-06	1.24474e-06
2.10864e-06	9.9579e-07
2.81152e-06	9.9579e-07
7.0288e-06	4.97895e-07
8.43456e-06	2.49856e-07
9.84032e-06	7.49567e-07
1.12461e-05	7.49567e-07
7.73168e-06	4.99711e-07
6.32592e-06	4.99711e-07
3.5144e-06	7.49567e-07
7.0288e-07	1.24928e-06
1.40576e-06	1.24928e-06
8.43456e-06	9.99423e-07
6.32592e-06	4.99711e-07
4.21728e-06	2.49856e-07
4.21728e-06	2.49856e-07
3.5144e-06	2.49856e-07
7.0288e-06	4.99711e-07
2.10864e-06	7.49567e-07
7.0288e-07	2.49856e-07
1.40576e-06	2.49856e-07
2.10864e-06	2.49856e-07
4.21728e-06	2.49856e-07
6.32592e-06	4.99711e-07
5.62304e-06	2.49856e-07
3.5144e-06	2.49856e-07
2.10864e-06	2.49856e-07
[truncated: 46,533 more rows]

## Sheet: fig3d
	Write var factor
		0	0.5	1	1.5	2
No. thresholds	0	14.5971	14.4744	14.7479	14.6815	15.1958
	1	12.0316	12.5718	12.3478	12.6131	12.7609
	2	9.67224	10.0303	9.77485	10.3463	9.87745
	3	9.31716	9.59288	9.68583	9.79398	10.1226
	4	9.56386	9.64952	9.72515	10.2813	9.89019
	5	9.46714	9.73794	10.1259	10.2047	10.6295

## Sheet: fig3e
No. thresholds	Update energy consumption(nJ)	Inference energy consumption(nJ)
0	32.0441	50.4
1	6.2342	50.4
2	22.2718	50.4
3	34.4135	50.4
4	60.4963	50.4
