# Supplementary material for: Memristor-based analogue computing for brain-inspired sound localization with in situ training
Source: Nat Commun. 2022 Apr 19;13:2026. doi: 10.1038/s41467-022-29712-8 (PMC9018844; doi:10.1038/s41467-022-29712-8)
Supplement: Supplementary file 3 — Source data [file 41467_2022_29712_MOESM3_ESM.zip › Source Data for Fig2-4/Fig4.xlsx]

## Sheet: fig4a
Weigth calculated by software										Weigth under in-situ training(No.thresholds=0)											Weigth under in-situ training(No.thresholds=2)
-1.95333	0.42	0.786667	36	0	0	0				-38.9933	-39.9133	20.58	-16.5133	-8.76667	-12.1067	-38.7667					2.01333	-0.666667	-1.92667	10.4533	-2.50667	-0.16	18.7867
-8.96667	-0.653333	-26.7933	28.06	-19.7867	-7.90667	-1.16667				-32.8	-14.6	-9.3	0.633333	-12.5667	-7.98	-25.7467					-8.10667	8.63333	-9.92	27.16	-14.5	-1.59333	2.98
-3.18667	-29.9333	0.74	36	-34.6867	1.98	-8.22667				-29.8867	-1.75333	-3.51333	-10.2467	-17.92	2.12	-8.35333					-20.2067	-5.35333	14.0533	6.34667	9.38	-3.03333	-9.86
0	1.7	0	33.28	-34.9667	-17.32	-7.63333				-37.06	-9.54667	-2.38667	-13.1	-23.6	-13.6533	-39.1					-5.26	-2.6	11.0867	5.15333	-8.10667	-1.34	-10.9467
-7.88667	-27.3467	0	20.7733	-19.28	-34.9467	-10.0933				-43.2133	-2.83333	-11.7	18.96	-9.09333	-8.09333	-27.8533					1.05333	-2.54667	10.46	-15.0333	0.333333	-35	-22.8333
-11.9067	-15.1867	30.1133	-1.77333	-36	-28.96	-8.10667				-31.58	4.42	3.18	-7.06667	-13.1133	-26.02	-40.48					-29.3867	2.88	6.41333	16.9	3.9	-26.4867	-0.693333
-12.32	-28.4067	17.7867	-6.26667	-31.1933	-35.1267	-35.4133				-31.8667	-7.61333	-7.53333	-1.92	-23.9733	-15.0333	-20.6533					-22.96	-21.6667	12.9	-1.36667	-14	-16.7667	-29.64
-24.5067	-28.54	11.5733	-10.8133	-35.9533	-25.5	1.34				-39.1133	-2.5	1.86667	15.9533	-10.1	-6.08667	-39.26					-31.3533	-27.8133	-1.55333	-31.8067	-28.0933	-11.8933	-19.52
-35.6867	-30.2333	-2.82	22.3333	-29.5733	-34.7667	-36				-43.2733	-33.5133	12.8	-1.2	-21.5667	-11.4667	-97.6867					-0.946667	-18.22	15.1667	-13.3867	-26.7267	-27.9	-21.7667
-27.7667	28.0133	19.0467	-36	-26.9067	-25.9533	-30.6867				-33.6733	6.04667	-1.35333	-18.1867	2.56667	-39.8	-22.5933					-6.18	7.73333	1.24667	-20.3267	-18.74	-33.7667	-6.96667
-22.0067	22.0133	-0.84	-28.0667	0	-34.66	-7.31333				-37.42	-11.6467	12.78	-6.58667	-29.4933	-32.3067	-31.44					-24.16	32.26	0.813333	-2.65333	-28.28	-7.94667	1.54667
-10.18	36	-25.2267	-34.8133	-22.6467	-7.91333	-18.8667				-26.48	4.65333	14.4067	-28.6467	-41.8467	-27.0067	-29.08					-2.64	28.4533	-16.3667	-8.56667	-15.4867	-3.56	-13.7867
-3	32.1067	-17.0667	-27.3867	-23.06	-15.18	-2.82667				-31.72	-8.41333	-20.7867	-24.74	-42.94	-41.8667	-36.48					2.14667	24.66	-10.4533	1.21333	-16.3667	-13.5333	-16.86
-1.41333	31.9267	-30.2467	11.8	-26.26	-6.34667	-6.59333				-18.0267	-4.41333	-2.91333	-25.72	3.68	-29.3867	-40.0067					-0.873333	26.5333	7.28	11.2667	0.78	-10.7267	-20.8933
-5.41333	26.6533	-10.4933	-7.92	-17.98	-2.82667	-7.9				10.7133	-0.286667	11.7	-6.91333	-18.8733	-28.9867	-40.38					-1.39333	-0.38	-1.46667	-1.75333	2.84	-21.18	-0.36
-10.7933	-7.94667	12.38	-19.36	-14.8267	-3.99333	-2.71333				-40.3933	-17.8733	-20.3867	-1.44	-17.6733	-33.76	-40.06					-16.6267	12	-3.03333	-4.4	-26.7267	-19.5467	-20.64
-4.19333	-0.226667	12.5933	-25.5333	-16.5133	-17.54	-18.4867				-39.2733	16.7	19.4133	4.62	-0.28	-38.08	-26.7					-34.7933	-15.5333	10.88	-18.1867	-18.6267	-12.9733	-17.2333
0	7.6	-11.04	-6.58667	-18.32	-10.3867	-11.64				-30.9333	-9.24667	3.12	21.5733	-27.4333	-40.9667	-36.2333					-6.18667	3.11333	-4.8	15.5867	-8.13333	-16.2533	2.63333
-7.81333	-36	-34.3733	7.32	-9.62667	-21.7333	-11.58				-39.3133	-17.0333	-12.54	3.9	-38.32	-34.3267	-16.02					-19.3933	2.62	-8.48	2.44667	-18.6067	2.68	-3.78
-12.4867	4.81333	-24.5133	13.72	-10.06	-7.35333	-1.95333				-18	12.78	10.9333	-8.61333	-23.9933	-32.1733	-32					-14.5333	0.4	-21.9533	1.55333	-2.98667	-20.1333	3.15333
-7.22667	23.3933	-32.2267	-5.21333	-29.1067	-10.64	-6.76667				-22.3333	3.3	-20.2067	0.233333	-22.34	-38.9933	-37.1333					-4.34667	13.6	-13.5733	-11.72	-10.3467	-9.24	-20.12
-1.83333	14.5333	1.58	17.2733	-36	-13.5467	-7.24667				-38.9733	5.7	10.0067	20.9867	-5.28	-31.2	-46.18					-17.34	14.38	12.54	9.54667	-10.8733	-7.04667	-18.0533
-7.32667	36	-6.50667	-0.626667	-34.7467	-16.9733	-9.04667				-25.68	26.5867	14.6333	26.1467	-19.6667	-29.32	-28.9					-1.25333	-26.2067	-8.18	11.9133	-13.8467	-20.6	13.4267
-13.6867	-6.76	-0.846667	15.3133	-17.9667	-3.54667	-3.08				-19.6667	-0.82	-3.43333	7.13333	-10.7467	-31.7267	-37.64					-11.3133	-9.9	-3.12	15.0667	-16.2	-17.5067	-12.92
-7.10667	-17.1667	-18.7933	17.3067	-34.7733	-12.0067	-8.42667				-33.2933	-10	-2.51333	-4.13333	-25.78	-42.0867	-27.6733					-15.08	-23.1	-27.6933	4.48	-35.66	-14.4867	-0.7
-12.0733	-10.64	1.26	-8.13333	-27.6933	-11.6333	0.113333				-43.8933	-22.5867	-32.2867	-7.4	-16.6	-38.6933	-30.82					-20.5533	18.2933	3.74667	0.92	-8.84	1.12	-14.46
-15.4	-2.62667	-32.54	-32.8267	-22.26	-15.52	-8.92				-21.6533	-19.2333	-6.6	-13.02	-16.5133	-36.72	-36.2467					6.56	8.9	12.1	19.5867	-19.6533	-4.25333	1.11333
-10.08	-34.66	34.0133	-28.5733	-36	-11.4067	-9.08				-37.5267	-2.21333	7.3	-7.48	-28.12	-19.1133	-29.42					-30.8467	-11.84	11.1	-15.8667	-20.0067	-13.44	-31.9667
-8.9	-9.34667	31.62	-1.56	-36	-21.7	-13.8067				-35.0733	-8.98	1.31333	-16.1533	-20.5333	-37.5533	-30.6133					2.28	-18.76	-4.8	-0.833333	-14.2533	-6.05333	-8.20667
-5.86	0.92	-14.72	7.57333	0	-9.80667	-10.42				-28.74	-17	-1.61333	-27.62	-7.62	-38.78	-46.2					-7.09333	2.44667	-6.8	10.4467	-0.286667	-23.9667	-6.3
-1.95333	-16.6067	1.3	-8.25333	-19.7733	-3.99333	-12.3				-15.5667	-26.8533	17.2067	-5.02	-32.1667	-41.4267	-37.78					-18.5	5.43333	0.486667	-3.8	-14.4933	0.166667	1.95333
-7.06	4.8	0.786667	0	-7.4	-1.63333	-4.44				-40.0133	-9.62	5.18667	16.88	-37.4133	-34.5733	-33.4067					-7.84667	10.32	8.58667	-6.86667	0.393333	-1.7	0.346667
-1.18667	25.0333	8.60667	-12.3267	-9.64	0	-5.28667				-31.7067	-0.58	-21.4333	-8.95333	-15.7	-41.04	-1.20667					-0.553333	-8.35333	-5.75333	-5.15333	7.49333	4.74	12.5733
-5.05333	19.26	18.0133	-7.48	-3.86	0.7	-4.20667				-37.74	3.36667	1.23333	6.20667	-46.92	-40.1467	-33.58					-6.09333	9.21333	-5.44667	13.7067	-8.62667	-9.17333	-2.18667
-6.34	18.2267	0.16	-9.97333	1.34667	-3.38667	-5.02				-19.2133	17.8933	-7.43333	-6.11333	-12.22	-25.02	-62.2467					0.633333	23.66	9.68	-26.2533	-0.366667	11.82	-2.32
-2.45333	22.3	-20.56	-4.40667	-3.90667	-0.113333	-3.28667				-2.83333	-0.166667	-13.9	7.03333	-26.5533	-16.4333	-34.4333					1.53333	8.36667	-17.18	-1.49333	-0.106667	-2.24	4.26
1.50667	9.22667	-9.25333	-4.16667	-1.07333	-1.56667	0				0.966667	-12.3	-7.86	-28.9267	-18.6267	-17.0867	-17.8333					0.2	-0.38	3.08	1.25333	-3.42667	6	12.62
0.446667	1.48667	-1.68667	-1.72667	0	0.413333	0				-14.06	-8.11333	6.47333	29.18	-27.42	-0.0466667	-25.6067					7.02667	-1.74	5.5	-2.94667	1.23333	-5.04667	11.8533
1.98667	0	-0.953333	0.273333	0	-1.64	-0.346667				2.35333	-1.52667	4.15333	20.1667	-25.84	-2.04	1.06					-1.67333	18.9533	0.266667	0.88	-0.08	-1.99333	1.35333
-1.12667	-0.773333	0	0.886667	0	-0.753333	-1.44				-0.22	-0.0933333	1.26	1.66	2.71333	1.21333	2.14667					-0.786667	-2.45333	0.44	0.56	-1.97333	1.20667	1.64
0.486667	-0.153333	-6.24	36	-3.66667	-2.58	0.586667				-19.84	-28.8333	-22.46	6.08667	8.16667	-35.4933	-33.0067					-0.6	1.86	0.0266667	-2.19333	-1.85333	-3.97333	10.3333
-5.72	-24.4	-34.9667	36	0.673333	-6.96667	-9.35333				-40.4133	-11.9467	-25.0933	19.08	9.48667	-9.94667	-39.3667					-0.393333	-7.82	-20.8533	18.9667	-17.7333	1.1	-4.59333
-5.12	-6.92	-34.68	36	-4.48	-31.44	-7.07333				-39.5733	-29.9867	-24.66	-7.64667	-14.02	-4.45333	-38.3067					0.966667	-19.9067	-18.4933	11.8333	-7.46667	-16.38	-1.48
0.533333	-9.22	-20.9467	13.7467	35.1533	-34.1067	-12.68				-39.52	-16.2	15.1333	-3.28	5.36667	-29.0733	-37.3533					2.80667	-20.4533	-18.46	9.56667	10.6133	11.9867	-17.3867
-5.89333	-32.94	-36	25.8467	5.26	-15.8133	-11.3				-29.3267	-38.32	-12.38	-14.5333	6.66667	-13.8333	-40.9067					5.91333	-20.7533	-25.44	9.6	-15.6467	-7.12	10.2933
-18.38	-35.3267	-34.7733	11.2933	-5.64667	-16.4067	-8.24667				-39.5133	-29.9533	-27.1	6.2	-61.2933	-1.26667	-41.0867					-26.12	-15.9667	-24.6333	2.26667	-1.65333	-16.58	-6.09333
-36	-35.42	-36	2.08	35.9467	-34.84	-27.6667				-40.46	-20.5667	-0.966667	-7.8	0.2	8.24667	-39.0733					-23.2533	-23.2533	-4.12667	-11.5533	13.9133	-11.3667	-11.18
-28.1333	-35.76	-34.6	14.72	35.1267	-25.1067	-22.96				-37.3267	-21.7133	-25.5067	-16.38	16.4533	-11.5467	-39.4867					-27.2533	-26.8	-12.8733	3.63333	4.71333	13.6667	-18.3933
-35.0933	-22.7667	-27.36	-1.15333	-6.44667	-19.2933	-35.2733				-41.5667	-15.2867	-17.4667	-21.84	-11.5	-12.0133	-38.2467					-33.04	-28.3333	-25.3533	-9.54667	-6.5	-7.12667	-1.3
-24.64	-24.5933	-36	-22.8067	35.6	14.8667	-36				-37.4333	-13.5333	-21.6667	28.3467	9.03333	2.02	-29.3667					-26.5067	-14.8133	-29.3867	-21.9667	2.48667	-27.6267	-23.1667
-27.5067	-34.7	-23.8867	-34.8667	-2.60667	21.9067	-14.4867				-7.49333	-24.1533	-15.14	11.7067	0.653333	-9.16667	-28.9267					-10.0667	-11.4733	-6.3	-3.8	-9.7	35.0667	-25.58
-16.64	-11.34	-25.2267	-36	-35.8733	36	-6.70667				-38.28	-13.5467	3.67333	-41.2	-2.78	-13.94	-32.4667					7.64	-1.38	-20.0067	-18.82	-8.92667	-5.23333	-8.81333
-12.28	-19.38	-9.72	-4.42	-36	26.8733	-16.3867				-42.1867	-40.46	-32.56	-12.1867	7.27333	-17.8667	-39.6467					1.32	-24.96	-15.5067	-4.93333	-23.0467	9.33333	-2.43333
-5.40667	-22.7333	-24.14	0	-14.12	26.6133	-17.4333				-32.68	-38.7933	-35.9467	-17.0333	21.1733	4.03333	-38.1933					-2.62667	-25.12	-21.2	7.96	-22.8467	27.9733	-9.38667
-12.3	-17.2067	-10.3733	-29.2533	17.06	27.7667	-17.2533				-38.5667	-38.6933	-16.4	-7.01333	0	-9.96667	-38.2933					-7.53333	-30.14	4.98	0.613333	11.88	1.13333	-6.50667
-15.3467	-14.6867	-16.9467	-29.3333	27.6467	-34.3267	0				-1.66667	-44.9867	-27.3667	-25.4733	4.33333	-6.70667	-37.9533					-36.6	-11.7133	-2.22667	6.63333	2.48	-10.8333	-17.9467
-15.7	-25.0867	-21.9733	-12.9067	-17.7733	1.76	-18.2867				-36.6	-27.9267	-5.31333	-24.6533	-1.18	16.44	-35.14					-28.7333	1.53333	-3.51333	-2.78667	-1.8	-7.24667	-8.80667
-8.50667	-11.4133	-15.6667	-10.2467	3.8	-4.99333	-6.32				-41.0933	-19.8467	-29.58	-5.05333	3.83333	-2.28667	-28.5733					-27.7067	-15.7867	-19.74	-10.9667	-1.11333	12.8467	-11.64
-7.64667	-11.78	-25.38	13.3	-9.67333	-13.6	-7.81333				-27.3667	-29.7867	-13.8133	-8.9	-0.186667	-17.4867	-38.4667					3.54	-19.92	-20.5733	-2.8	5.8	-9.51333	-11.7267
-1.72667	-2.71333	-11.8	8.84667	-32.46	31.9467	-12.2533				-21.26	-31.3667	-20.8467	-8.48	8.59333	-2.4	-40					5.24667	-20.7467	2.54667	-11.5	-6.23333	18.5	-25.9

## Sheet: fig4b
Current value(nA) @ Vread=0.15V
No. of thresholds=2	No. of thresholds=0	Weight by software
1687	-5849	-293
336	-5987	63
-150	3087	118
2787	-2477	5400
-4	-1315	0
83	-1816	0
64	-5815	0
1303	-4920	-1345
-2662	-2190	-98
-760	-1395	-4019
2550	95	4209
-2740	-1885	-2968
-2917	-1197	-1186
-1195	-3862	-175
-3467	-4483	-478
-615	-263	-4490
95	-527	111
-625	-1537	5400
-123	-2688	-5203
83	318	297
-2203	-1253	-1234
-621	-5559	0
-1260	-1432	255
-1940	-358	0
-910	-1965	4992
270	-3540	-5245
-280	-2048	-2598
-2149	-5865	-1145
182	-6482	-1183
392	-425	-4102
620	-1755	0
-408	2844	3116
-3071	-1364	-2892
-3218	-1214	-5242
-1515	-4178	-1514
-4569	-4737	-1786
-1032	663	-2278
-720	477	4517
-1020	-1060	-266
-625	-1967	-5400
-2539	-3903	-4344
-819	-6072	-1216
-3633	-4780	-1848
-1075	-1142	-4261
2081	-1130	2668
-2040	-288	-940
-2365	-3596	-4679
-2565	-2255	-5269
-2015	-3098	-5312
-3804	-5867	-3676
-970	-375	-4281
4060	280	1736
-880	2393	-1622
-942	-1515	-5393
-4100	-913	-3825
-1952	-5889	201
-522	-6491	-5353
25	-5027	-4535
557	1920	-423
1087	-180	3350
-368	-3235	-4436
-3052	-1720	-5215
-2802	-14653	-5400
-3937	-5051	-4165
2958	907	4202
947	-203	2857
-3500	-2728	-5400
-2051	385	-4036
-2204	-5970	-3893
-815	-3389	-4603
-3658	-5613	-3301
3888	-1747	3302
1370	1917	-126
-2713	-988	-4210
-4093	-4424	0
-1394	-4846	-5199
-70	-4716	-1097
1205	-3972	-1527
1403	698	5400
427	2161	-3784
-2445	-4297	-5222
-2629	-6277	-3397
-1197	-4051	-1187
-1209	-4362	-2830
-406	-4758	-450
815	-1262	4816
-2412	-3118	-2560
1625	-3711	-4108
-5183	-6441	-3459
-291	-6280	-2277
-2323	-5472	-424
-1317	-2704	-212
4164	-662	4789
-2555	-437	-4537
653	-3858	1770
-1936	552	-3939
-445	-4408	-952
-1219	-6001	-989
35	1607	-812
-1497	-43	3998
1847	1755	-1574
2600	-1037	-1188
-173	-2831	-2697
-655	-4348	-424
-69	-6057	-1185
-2962	-6059	-1619
-1350	-2681	-1192
-1800	-3058	1857
-197	-216	-2904
-1000	-2651	-2224
-899	-5064	-599
-2052	-6009	-407
-4541	-5891	-629
215	2505	-34
-122	2912	1889
-480	693	-3830
-3875	-42	-2477
-2177	-5712	-2631
-2385	-4005	-2773
-3058	-4640	0
-1068	-1387	1140
-640	468	-1656
-1940	3236	-988
-2516	-4115	-2748
-3096	-6145	-1558
-1029	-5435	-1746
-2332	-5897	-1172
80	-2555	-5400
-2640	-1881	-5156
-845	585	1098
-1399	-5748	-1444
-2924	-5149	-3260
-2987	-2403	-1737
-3622	-2700	-1873
465	1917	722
-2190	1640	-3677
375	-1292	2058
-3570	-3599	-1509
-2056	-4826	-1103
-1371	-4800	-293
-1609	-3350	-1084
1228	495	3509
-1765	-3031	-4834
-1712	35	-782
-1395	-3351	-4366
-2202	-5849	-1596
-1852	-5570	-1015
-657	-5846	-275
-418	855	2180
937	1501	237
175	3148	2591
-3124	-792	-5400
-16	-4680	-2032
-1397	-6927	-1087
-1075	-3852	-1099
3998	3988	5400
-675	2195	-976
1737	3922	-94
-1795	-2950	-5212
-2247	-4398	-2546
76	-4335	-1357
-1292	-2950	-2053
2280	-123	-1014
-1158	-515	-127
842	1070	2297
-2656	-1612	-2695
656	-4759	-532
657	-5646	-462
-651	-4994	-1066
-3192	-1500	-2575
-1470	-377	-2819
-1333	-620	2596
-2334	-3867	-5216
-2572	-6313	-1801
-3670	-4151	-1264
-2538	-6584	-1811
1370	-3388	-1596
-3394	-4843	189
-1597	-1110	-1220
-2118	-2490	-4154
-2045	-5804	-1745
-1448	-4623	17
1730	-3248	-2310
-5015	-2885	-394
-650	-990	-4881
2314	-1953	-4924
-3136	-2477	-3339
-4352	-5508	-2328
-460	-5437	-1338
-3206	-5629	-1512
-897	-332	-5199
1735	1095	5102
-535	-1122	-4286
-3167	-4218	-5400
-2290	-2867	-1711
-2317	-4413	-1362
-3666	-5261	-1335
-1075	-1347	-1402
70	197	4743
678	-2423	-234
-1644	-3080	-5400
-2226	-5633	-3255
-1717	-4592	-2071
1614	-4311	-879
440	-2550	138
-970	-242	-2208
1994	-4143	1136
-2146	-1143	0
-2759	-5817	-1471
1990	-6930	-1563
-2990	-2335	-293
-843	-4028	-2491
207	2581	195
515	-753	-1238
-930	-4825	-2966
-628	-6214	-599
677	-5667	-1845
-230	-6002	-1059
-2791	-1443	720
810	778	118
-1975	2532	0
-444	-5612	-1110
-253	-5186	-245
-79	-5011	-666
46	-4756	-178
-141	-87	3755
-1904	-3215	1291
-963	-1343	-1849
-859	-2355	-1446
-648	-6156	0
-42	-181	-793
-1767	-5661	-758
2338	505	2889
2665	185	2702
2845	931	-1122
-1892	-7038	-579
1885	-6022	105
-457	-5037	-631
-643	-2882	-951
1709	2684	2734
-1488	-1115	24
-77	-917	-1496
-536	-1833	202
504	-3753	-508
-919	-9337	-753
-225	-425	-368
3470	-25	3345
-106	-2085	-3084
-2550	1055	-661
-226	-3983	-586
-598	-2465	-17
33	-5165	-493
-242	145	226
-642	-1845	1384
1069	-1179	-1388
348	-4339	-625
-273	-2794	-161
-564	-2563	-235
-171	-2675	0
-104	-2109	67
332	-1217	223
-284	971	-253
-557	4377	-259
243	-4113	0
-855	-7	62
-382	-3841	0
84	353	298
542	-229	0
1350	623	-143
-1776	3025	41
-115	-3876	0
141	-306	-246
1249	159	-52
364	-33	-169
591	-14	-116
-80	189	0
191	249	133
-324	407	0
612	182	-113
-130	322	-216
1829	-2976	73
-278	-4325	-23
-402	-3369	-936
195	913	5400
-481	1225	-550
-847	-5324	-387
-662	-4951	88
-676	-6062	-858
1059	-1792	-3660
-3627	-3764	-5245
827	2862	5400
-2922	1423	101
730	-1492	-1045
-2985	-5905	-1403
203	-5936	-768
-2362	-4498	-1038
-1868	-3699	-5202
1768	-1147	5400
-1793	-2103	-672
3255	-668	-4716
161	-5746	-1061
-676	-5928	80
-1609	-2430	-1383
-1642	2270	-3142
910	-492	2062
-1357	805	5273
-125	-4361	-5116
190	-5603	-1902
-154	-4399	-884
-1406	-5748	-4941
-4166	-1857	-5400
2607	-2180	3877
-303	1000	789
-3660	-2075	-2372
-1130	-6136	-1695
-693	-5927	-2757
-4216	-4493	-5299
-3604	-4065	-5216
3434	930	1694
-2787	-9194	-847
-752	-190	-2461
-1482	-6163	-1237
-2989	-6069	-5400
-3371	-3085	-5313
-1853	-145	-5400
2376	-1170	312
1047	30	5392
-1135	1237	-5226
-647	-5861	-4150
-4441	-5599	-4220
-5749	-3257	-5364
-2170	-3826	-5190
-3420	-2457	2208
1500	2468	5269
-2360	-1732	-3766
-2350	-5923	-3444
-5232	-6235	-5264
-2893	-2293	-3415
-5422	-2620	-4104
-1392	-3276	-173
415	-1725	-967
-930	-1802	-2894
-1660	-5737	-5291
-3851	-5615	-3696
-3680	-2030	-3689
-2635	-3250	-5400
-1945	4252	-3421
-2248	1355	5340
993	303	2230
-3583	-4405	-5400
-381	-1124	-4126
-1807	-3623	-5205
-969	-2271	-3583
-4515	1756	-5230
-3458	98	-391
3370	-1375	3286
-3548	-4339	-2173
-2558	-5742	-2496
-2877	-2032	-1701
-1054	551	-3784
3654	-6180	-5400
-3238	-417	-5381
2083	-2091	5400
-1318	-4870	-1006
-305	-6328	-1842
-1526	-6069	-2907
-2850	-4884	-1458
150	-1828	-663
-395	1091	-5400
1300	-2680	4031
-660	-5947	-2458
558	-4902	-811
158	-5819	-3410
-1279	-5392	-3621
-62	-2555	0
-2588	3176	-2118
4212	605	3992
-2896	-5729	-2615
735	-5785	-1845
-2730	-5804	-2581
-4546	-2460	-1556
-250	-1052	-4388
-3100	0	2559
-260	-1495	4165
-904	-5744	-2588
-3336	-250	-2302
-853	-6748	-2203
-2943	-4105	-2542
2975	-3821	-4400
2835	650	4147
-300	-1006	-5149
-2372	-5693	0
-4144	-5490	-2355
-3680	-4189	-3763
1367	-797	-3296
-104	-3698	-1936
-332	-177	-2666
-1808	2466	264
-1001	-5271	-2743
-1122	-6164	-1276
-2016	-2977	-1712
1857	-4437	-2350
-1228	-758	-1537
-841	575	570
-1212	-343	-749
-3050	-4286	-948
103	-4105	-1147
-4964	-4468	-1767
-2420	-2072	-3807
-805	-1335	1995
-260	-28	-1451
1655	-2623	-2040
-1136	-5770	-1172
-412	-3189	-259
-16	-4705	-407
-580	-3127	-1770
1551	-1272	1327
-165	1289	-4869
3202	-360	4792
-211	-6000	-1838

## Sheet: fig4c
Ideal angle(degree)	Normalized MSE of angle deviation(No. of thresholds=2)	Mean square error of angle deviation(No. of thresholds=0)	Ideal situation
-80	0.294248	0.778612	0.0812731
-65	0.0854759	0.439263	0.109419
-55	0.0235062	0.243054	0.0974973
-45	0.0370331	0.107438	0.0742257
-40	0.0344416	0.0731031	0.0675262
-35	0.0334635	0.0403841	0.0349055
-30	0.0919329	0.0222721	0.0423878
-25	0.0647	0.00715039	0.0425581
-20	0.163365	0.0225298	0.0670616
-15	0.072885	0.0453069	0.0498227
-10	0.0586808	0.0445535	0.0312391
-5	0.0727331	0.0371994	0.0224568
0	0.0460981	0.0903197	0.0161623
5	0.127738	0.0955432	0.0434607
10	0.13242	0.0938737	0.0472652
15	0.0790389	0.0464562	0.042202
20	0.126344	0.0721103	0.0504681
25	0.0470317	0.0461041	0.0376842
30	0.0949708	0.0151832	0.0136286
35	0.0652792	0.0226376	0.0255216
40	0.0391385	0.0343371	0.0448076
45	0.0618973	0.0932462	0.0771416
55	0.059923	0.251619	0.158673
65	0.180232	0.543192	0.180904
80	0.225477	1.00023	0.152225

## Sheet: fig4d
Scatter									Dotted line
Actual output values of neurons(No.thresholds=2)									Angle	0 °(gaussian)	20°(gaussian)	80 °(gaussian)
Angle label for each neuron	0°	20°	80°						-119	1.77906e-48	5.52961e-66	8.59335e-135
-119	0.01	0.01	0.02						-118	1.12382e-47	4.77437e-65	1.89468e-133
-79	0.01	0.01	0.02						-117	6.98899e-47	4.05838e-64	4.11266e-132
-39	0.03	0.03	0.01						-116	4.27906e-46	3.39628e-63	8.7887e-131
1	0.34	0.21	0.09						-115	2.57928e-45	2.79814e-62	1.84902e-129
41	0.12	0.21	0.16						-114	1.5306e-44	2.26961e-61	3.82979e-128
81	0.01	0.09	0.46						-113	8.94219e-44	1.81238e-60	7.80951e-127
121	0.01	0.03	0.04						-112	5.14328e-43	1.42483e-59	1.56779e-125
									-111	2.91242e-42	1.10279e-58	3.09863e-124
									-110	1.62362e-41	8.40311e-58	6.02931e-123
									-109	8.91107e-41	6.30382e-57	1.155e-121
Actual output values of neurons(No.thresholds=0)									-108	4.81497e-40	4.6557e-56	2.17829e-120
Angle label for each neuron	0°	20°	80°						-107	2.56139e-39	3.38519e-55	4.0445e-119
-119	0	0	0						-106	1.34145e-38	2.42326e-54	7.3932e-118
-79	0.09	0	0						-105	6.91661e-38	1.70779e-53	1.33051e-116
-39	0.2	0.01	0						-104	3.51099e-37	1.18492e-52	2.35735e-115
1	0.27	0.09	0.04						-103	1.75463e-36	8.09397e-52	4.11194e-114
41	0.04	0.57	0.59						-102	8.63298e-36	5.4432e-51	7.06139e-113
81	0.03	0.14	0.13						-101	4.18173e-35	3.60384e-50	1.19386e-111
121	0	0	0						-100	1.99421e-34	2.34908e-49	1.98718e-110
									-99	9.36282e-34	1.50748e-48	3.25642e-109
									-98	4.32776e-33	9.52411e-48	5.2537e-108
									-97	1.96943e-32	5.92406e-47	8.34471e-107
									-96	8.82351e-32	3.62774e-46	1.30491e-105
Supervised output values of neurons									-95	3.89191e-31	2.18713e-45	2.00895e-104
Angle label for each neuron	0°	20°	80°						-94	1.69008e-30	1.29819e-44	3.04496e-103
-119	2.77269e-49	6.30503e-67	3.83711e-136						-93	7.22563e-30	7.58616e-44	4.54379e-102
-79	2.78597e-22	1.69998e-34	1.99896e-87						-92	3.04135e-29	4.36446e-43	6.6754e-101
-39	4.14073e-06	6.77993e-13	1.54038e-49						-91	1.26032e-28	2.47208e-42	9.6552e-100
1	1	0.04394	1.92875e-22						-90	5.14188e-28	1.37854e-41	1.37489e-98
41	4.14073e-06	0.04882	4.14073e-06						-89	2.06532e-27	7.56836e-41	1.92753e-97
81	2.78597e-22	8.81391e-13	1.44444						-88	8.16728e-27	4.09081e-40	2.66048e-96
121	2.77269e-49	2.35382e-34	7.45331e-06						-87	3.17975e-26	2.17692e-39	3.6153e-95
									-86	1.21881e-25	1.14052e-38	4.83677e-94
									-85	4.59945e-25	5.88286e-38	6.37079e-93
									-84	1.70885e-24	2.98746e-37	8.26149e-92
									-83	6.25069e-24	1.49364e-36	1.05475e-90
									-82	2.25103e-23	7.35217e-36	1.32579e-89
									-81	7.98113e-23	3.56299e-35	1.64068e-88
									-80	2.78597e-22	1.69998e-34	1.99896e-87
									-79	9.57457e-22	7.98554e-34	2.39781e-86
									-78	3.23961e-21	3.69313e-33	2.83176e-85
									-77	1.07919e-20	1.68157e-32	3.29253e-84
									-76	3.53944e-20	7.53824e-32	3.76907e-83
									-75	1.14289e-19	3.32703e-31	4.24787e-82
									-74	3.63334e-19	1.44569e-30	4.71348e-81
									-73	1.13721e-18	6.18484e-30	5.14928e-80
									-72	3.50439e-18	2.60505e-29	5.53841e-79
									-71	1.06321e-17	1.08029e-28	5.86487e-78
									-70	3.17584e-17	4.41059e-28	6.1146e-77
									-69	9.33978e-17	1.77293e-27	6.27644e-76
									-68	2.70428e-16	7.01654e-27	6.34302e-75
									-67	7.70909e-16	2.73396e-26	6.31126e-74
									-66	2.16368e-15	1.04882e-25	6.18265e-73
									-65	5.97892e-15	3.96138e-25	5.9631e-72
									-64	1.62664e-14	1.4731e-24	5.66251e-71
									-63	4.35714e-14	5.39335e-24	5.29403e-70
									-62	1.14908e-13	1.94413e-23	4.8731e-69
									-61	2.98362e-13	6.89977e-23	4.41637e-68
									-60	7.62742e-13	2.41094e-22	3.94065e-67
									-59	1.9198e-12	8.29431e-22	3.46189e-66
									-58	4.75747e-12	2.80943e-21	2.99435e-65
									-57	1.16076e-11	9.36918e-21	2.54998e-64
									-56	2.78839e-11	3.07631e-20	2.13804e-63
									-55	6.59493e-11	9.94497e-20	1.76498e-62
									-54	1.53573e-10	3.16537e-19	1.43454e-61
									-53	3.52099e-10	9.91956e-19	1.14797e-60
									-52	7.94812e-10	3.06061e-18	9.0448e-60
									-51	1.76649e-09	9.29766e-18	7.01641e-59
									-50	3.86554e-09	2.78092e-17	5.35896e-58
									-49	8.32833e-09	8.18943e-17	4.02993e-57
									-48	1.76668e-08	2.37449e-16	2.98376e-56
									-47	3.68985e-08	6.77857e-16	2.17512e-55
									-46	7.58773e-08	1.90528e-15	1.56119e-54
									-45	1.53627e-07	5.27269e-15	1.10326e-53
									-44	3.06252e-07	1.43668e-14	7.67642e-53
									-43	6.01097e-07	3.85427e-14	5.25887e-52
									-42	1.16162e-06	1.01808e-13	3.54716e-51
									-41	2.21026e-06	2.64773e-13	2.35573e-50
									-40	4.14073e-06	6.77993e-13	1.54038e-49
									-39	7.63779e-06	1.70936e-12	9.91717e-49
									-38	1.38713e-05	4.24327e-12	6.28645e-48
									-37	2.48043e-05	1.03711e-11	3.92358e-47
									-36	4.36712e-05	2.49581e-11	2.41112e-46
									-35	7.57048e-05	5.91368e-11	1.45887e-45
									-34	0.000129215	1.37964e-10	8.69108e-45
									-33	0.000217153	3.16908e-10	5.09792e-44
									-32	0.000359318	7.16743e-10	2.94425e-43
									-31	0.000585404	1.59609e-09	1.67425e-42
									-30	0.000939065	3.49957e-09	9.37408e-42
									-29	0.00148	7.55504e-09	5.16775e-41
									-28	0.00231	1.60592e-08	2.80504e-40
									-27	0.00353	3.36105e-08	1.49914e-39
									-26	0.00532	6.92617e-08	7.8888e-39
									-25	0.0079	1.40533e-07	4.0874e-38
									-24	0.01155	2.80756e-07	2.08521e-37
									-23	0.01663	5.52267e-07	1.04742e-36
									-22	0.02356	1.06964e-06	5.18035e-36
									-21	0.03287	2.03982e-06	2.5227e-35
									-20	0.04516	3.83017e-06	1.2096e-34
									-19	0.06108	7.08131e-06	5.7107e-34
									-18	0.08135	1.28908e-05	2.65464e-33
									-17	0.10668	2.31055e-05	1.21505e-32
									-16	0.13774	4.07776e-05	5.47583e-32
									-15	0.17512	7.08597e-05	2.42985e-31
									-14	0.21921	0.000121241	1.06165e-30
									-13	0.27019	0.000204254	4.56724e-30
									-12	0.3279	0.000338817	1.93463e-29
									-11	0.39182	0.000553392	8.06895e-29
									-10	0.46101	0.000889964	3.31366e-28
									-9	0.53408	0.00141	1.3399e-27
									-8	0.60923	0.0022	5.3347e-27
									-7	0.68426	0.00337	2.09132e-26
									-6	0.75673	0.0051	8.07247e-26
									-5	0.82401	0.00759	3.06807e-25
									-4	0.88348	0.01112	1.14815e-24
									-3	0.93269	0.01605	4.23065e-24
									-2	0.9695	0.0228	1.53493e-23
									-1	0.99229	0.0319	5.48334e-23
									0	1	0.04394	1.92875e-22
									1	0.99229	0.05959	6.68007e-22
									2	0.9695	0.07958	2.27804e-21
									3	0.93269	0.10464	7.64919e-21
									4	0.88348	0.13549	2.52897e-20
									5	0.82401	0.17272	8.23278e-20
									6	0.75673	0.21681	2.6389e-19
									7	0.68426	0.26796	8.32865e-19
									8	0.60923	0.3261	2.58821e-18
									9	0.53408	0.39074	7.9195e-18
									10	0.46101	0.46101	2.386e-17
									11	0.39182	0.53556	7.07807e-17
									12	0.3279	0.6126	2.06744e-16
									13	0.27019	0.68994	5.94599e-16
									14	0.21921	0.76511	1.68379e-15
									15	0.17512	0.83543	4.69486e-15
									16	0.13774	0.89819	1.28893e-14
									17	0.10668	0.95081	3.48424e-14
									18	0.08135	0.99104	9.27379e-14
									19	0.06108	1.01709	2.4304e-13
									20	0.04516	1.02778	6.27143e-13
									21	0.03287	1.0226	1.59341e-12
									22	0.02356	1.00181	3.98617e-12
									23	0.01663	0.96634	9.81867e-12
									24	0.01155	0.9178	2.38132e-11
									25	0.0079	0.85828	5.68659e-11
									26	0.00532	0.79028	1.33706e-10
									27	0.00353	0.71646	3.09542e-10
									28	0.00231	0.63955	7.05591e-10
									29	0.00148	0.56211	1.58362e-09
									30	0.000939065	0.48645	3.49957e-09
									31	0.000585404	0.41449	7.61452e-09
									32	0.000359318	0.34774	1.6313e-08
									33	0.000217153	0.28725	3.44103e-08
									34	0.000129215	0.23363	7.14669e-08
									35	7.57048e-05	0.18709	1.46145e-07
									36	4.36712e-05	0.14752	2.94254e-07
									37	2.48043e-05	0.11452	5.83341e-07
									38	1.38713e-05	0.08754	1.13863e-06
									39	7.63779e-06	0.06588	2.18826e-06
									40	4.14073e-06	0.04882	4.14073e-06
									41	2.21026e-06	0.03562	7.71455e-06
									42	1.16162e-06	0.02559	1.41515e-05
									43	6.01097e-07	0.0181	2.55593e-05
									44	3.06252e-07	0.0126	4.54519e-05
									45	1.53627e-07	0.00864	7.95809e-05
									46	7.58773e-08	0.00583	0.000137189
									47	3.68985e-08	0.00388	0.000232855
									48	1.76668e-08	0.00254	0.000389137
									49	8.32833e-09	0.00164	0.000640282
									50	3.86554e-09	0.00104	0.00104
									51	1.76649e-09	0.000647904	0.00165
									52	7.94812e-10	0.000398455	0.0026
									53	3.52099e-10	0.000241267	0.00402
									54	1.53573e-10	0.000143834	0.00612
									55	6.59493e-11	8.4426e-05	0.00917
									56	2.78839e-11	4.87906e-05	0.01353
									57	1.16076e-11	2.77615e-05	0.01966
									58	4.75747e-12	1.55523e-05	0.02812
									59	1.9198e-12	8.57807e-06	0.0396
									60	7.62742e-13	4.65832e-06	0.05492
									61	2.98362e-13	2.49064e-06	0.07498
									62	1.14908e-13	1.3111e-06	0.1008
									63	4.35714e-14	6.79522e-07	0.1334
									64	1.62664e-14	3.46746e-07	0.17383
									65	5.97892e-15	1.74204e-07	0.22301
									66	2.16368e-15	8.61682e-08	0.28169
									67	7.70909e-16	4.19637e-08	0.3503
									68	2.70428e-16	2.01205e-08	0.4289
									69	9.33978e-17	9.4982e-09	0.51703
									70	3.17584e-17	4.41449e-09	0.61362
									71	1.06321e-17	2.02002e-09	0.71702
									72	3.50439e-18	9.10056e-10	0.82488
									73	1.13721e-18	4.03659e-10	0.93431
									74	3.63334e-19	1.76277e-10	1.04189
									75	1.14289e-19	7.57897e-11	1.1439
									76	3.53944e-20	3.20817e-11	1.23648
									77	1.07919e-20	1.33702e-11	1.31588
									78	3.23961e-21	5.48593e-12	1.37873
									79	9.57457e-22	2.21612e-12	1.42225
									80	2.78597e-22	8.81391e-13	1.44444
									81	7.98113e-23	3.45122e-13	1.4443
									82	2.25103e-23	1.33048e-13	1.42181
									83	6.25069e-24	5.04976e-14	1.37802
									84	1.70885e-24	1.88696e-14	1.31492
									85	4.59945e-25	6.94197e-15	1.23529
									86	1.21881e-25	2.51438e-15	1.14253
									87	3.17975e-26	8.96612e-16	1.04039
									88	8.16728e-27	3.14779e-16	0.93271
									89	2.06532e-27	1.08801e-16	0.82324
									90	5.14188e-28	3.70241e-17	0.71536
									91	1.26032e-28	1.2404e-17	0.61201
									92	3.04135e-29	4.09132e-18	0.51548
									93	7.22563e-30	1.32858e-18	0.42745
									94	1.69008e-30	4.24755e-19	0.34897
									95	3.89191e-31	1.33694e-19	0.28048
									96	8.82351e-32	4.14291e-20	0.22195
									97	1.96943e-32	1.26393e-20	0.17291
									98	4.32776e-33	3.79631e-21	0.13262
									99	9.36282e-34	1.12259e-21	0.10014
									100	1.99421e-34	3.26816e-22	0.07445
									101	4.18173e-35	9.3671e-23	0.05449
									102	8.63298e-36	2.64318e-23	0.03926
									103	1.75463e-36	7.34293e-24	0.02785
									104	3.51099e-37	2.00831e-24	0.01945
									105	6.91661e-38	5.40768e-25	0.01338
									106	1.34145e-38	1.43354e-25	0.00905
									107	2.56139e-39	3.74134e-26	0.00603
									108	4.81497e-40	9.61308e-27	0.00396
									109	8.91107e-41	2.43173e-27	0.00256
									110	1.62362e-41	6.056e-28	0.00163
									111	2.91242e-42	1.48482e-28	0.00102
									112	5.14328e-43	3.58407e-29	0.000627688
									113	8.94219e-44	8.51721e-30	0.000380904
									114	1.5306e-44	1.99266e-30	0.000227564
									115	2.57928e-45	4.58972e-31	0.000133846
									116	4.27906e-46	1.04077e-31	7.75041e-05
									117	6.98899e-47	2.32347e-32	4.41833e-05
									118	1.12382e-47	5.10663e-33	2.47975e-05
									119	1.77906e-48	1.10496e-33	1.37016e-05
									120	2.77269e-49	2.35382e-34	7.45331e-06
